# Supplementary material for: Whole genome analysis for 163 gRNAs in Cas9-edited mice reveals minimal off-target activity
Source: Commun Biol. 2023 Jun 10;6:626. doi: 10.1038/s42003-023-04974-0 (PMC10257658; doi:10.1038/s42003-023-04974-0)
Supplement: Supplementary file 4 — Supplementary Data 1 [file 42003_2023_4974_MOESM4_ESM.xlsx]

## Sheet: Legend - Samples & Alleles
Column A	KOMP2 Production Center	Site where founder animals were generated. Abbreviations: BCM = Baylor Colege of Medicine; JAX = The Jackson Laboratory; TCP = The Center for Phenogenomics; UCD = The University of California at Davis
Column B	Stud Source	Where male animal used for embryo production was obtained either in-house or commercial vendor. Abbreviations: CRL= Charles River Laboratory; JAX = The Jackson Laboratory
Column C	Dam Source	Where female animal used for embryo production was obtained often from a commercial provider. Abbreviations: CRL= Charles River Laboratory; JAX = The Jackson Laboratory
Column D	Treatment	Production colony studs no Cas9 (-Cas9), mock controls not electroporated or electroporated with no guide RNAs.
Column E	Group	Type of sample either control or experimental (treated with Cas9 and gRNAs)
Column F	Sample Name	Name of sequence file
Column G	Target	Official gene symbol of the target gene to be edited by Cas9; n/a = not applicable
Column H	Synonym	Gene symbol synonym if official gene symbol was changed between sampling and submission
Column I	Gene MGI ID	Mouse Genome Informatics (MGI) gene ID of the target gene
Column J	Allele MGI ID	Mouse Genome Informatics (MGI) allele ID of the allele transmitted from the sequenced founder
Column K	Allele symbol	Official allele symbol of the allele transmitted from the sequenced founder
Column L	Sex	Sex of biological sample
Column M	# gRNAs	Number of guides used in experiment to generate deletion

## Sheet: Samples & Alleles
Production Center	Stud Source	Dam Source	Treatment	Group	Sample Name	Target	Synonym	Gene MGI ID	Allele MGI ID	Allele Symbol	Sex	#gRNAs
BCM	JAX	JAX	Stud (-Cas9)	Control	BCM_C01_B6NJ	n/a	n/a				M	0
BCM	JAX	JAX	Stud (-Cas9)	Control	BCM_C02_B6NJ	n/a	n/a				M	0
BCM	JAX	JAX	Stud (-Cas9)	Control	BCM_C03_B6NJ	n/a	n/a				M	0
BCM	JAX	JAX	Stud (-Cas9)	Control	BCM_C04_B6NJ	n/a	n/a				M	0
BCM	JAX	JAX	Stud (-Cas9)	Control	BCM_C05_B6NJ	n/a	n/a				M	0
BCM	JAX	JAX	Stud (-Cas9)	Control	BCM_C06_B6NJ	n/a	n/a				M	0
BCM	JAX	JAX	Cas9	Experimental	BCM_E01_Akr1b3	Akr1b3	-	MGI:1353494	MGI:6257794	Akr1b3<em1(IMPC)Bay>	M	4
BCM	JAX	JAX	Cas9	Experimental	BCM_E02_Chac1	Chac1	-	MGI:1916315	MGI:6257425	Chac1<em1(IMPC)Bay>	M	4
BCM	JAX	JAX	Cas9	Experimental	BCM_E04_Dmxl1	Dmxl1	-	MGI:2443926	MGI:6257485	Dmxl1<em1(IMPC)Bay>	M	4
BCM	JAX	JAX	Cas9	Experimental	BCM_E03_Dnajc12	Dnajc12	-	MGI:1353428	MGI:6279911 Dnajc12<em1(IMPC)Bay>		M	4
BCM	JAX	JAX	Cas9	Experimental	BCM_E05_Focad	Focad	-	MGI:2676921	MGI:6257727	Focad<em1(IMPC)Bay>	M	4
BCM	JAX	JAX	Cas9	Experimental	BCM_E07_Fsd1l	Fsd1l	-	MGI:2442443	MGI:6257803	Fsd1l<em1(IMPC)Bay>	M	4
BCM	JAX	JAX	Cas9	Experimental	BCM_E08_Nat8	Nat8	-	MGI:1915646	MGI:6257684	Nat8<em1(IMPC)Bay>	M	4
BCM	JAX	JAX	Cas9	Experimental	BCM_E12_Plxnb1	Plxnb1	-	MGI:2154238	MGI:6257700	Plxnb1<em1(IMPC)Bay>	M	4
BCM	JAX	JAX	Cas9	Experimental	BCM_E10_Pomp	Pomp	-	MGI:1913787	MGI:7466148	Pomp<em1(IMPC)Bay>	F	4
BCM	JAX	JAX	Cas9	Experimental	BCM_E11_Prexf2	Prex2	-	MGI:1923385	MGI:6257467	Prex2<em1(IMPC)Bay>	M	4
BCM	JAX	JAX	Cas9	Experimental	BCM_E09_Psma5	Psma5	-	MGI:1347009	MGI:6414482	Psma5<em1(IMPC)Bay>	M	4
BCM	JAX	JAX	Cas9	Experimental	BCM_E06_Fam192a	Psme3ip1	Fam192a	MGI:1919637	MGI:6257668	Psme3ip1<em1(IMPC)Bay>	M	4
BCM	JAX	JAX	Cas9	Experimental	BCM_E13_Pyroxd2	Pyroxd2	-	MGI:1921830	MGI:6257780	Pyroxd2<em1(IMPC)Bay>	M	2
BCM	JAX	JAX	Cas9	Experimental	BCM_E14_Slf1	Slf1	-	MGI:2145448	MGI:6257788	Slf1<em1(IMPC)Bay>	F	4
JAX	JAX	JAX	Stud (-Cas9)	Control	JAX_C01_B6NJ	n/a	n/a				M	0
JAX	JAX	JAX	Stud (-Cas9)	Control	JAX_C02_B6NJ	n/a	n/a				M	0
JAX	JAX	JAX	Stud (-Cas9)	Control	JAX_C03_B6NJ	n/a	n/a				M	0
JAX	JAX	JAX	Stud (-Cas9)	Control	JAX_C04_B6NJ	n/a	n/a				M	0
JAX	JAX	JAX	Stud (-Cas9)	Control	JAX_C05_B6NJ	n/a	n/a				M	0
JAX	JAX	JAX	Cas9	Experimental	JAX_E08_Dgkb	Dgkb	-	MGI:2442474	MGI:5903234	Dgkb<em1(IMPC)J>	M	4
JAX	JAX	JAX	Cas9	Experimental	JAX_E03_Dusp15	Dusp15	-	MGI:1934928	MGI:5897441	Dusp15<em1(IMPC)J>	M	4
JAX	JAX	JAX	Cas9	Experimental	JAX_E04_Dusp22	Dusp22	-	MGI:1915926	MGI:5903750	Dusp22<em1(IMPC)J>	M	4
JAX	JAX	JAX	Cas9	Experimental	JAX_E05_Hspb6	Hspb6	-	MGI:2685325	MGI:5897840	Del(7)3J (Hspb6em1(IMPC)J)	M	4
JAX	JAX	JAX	Cas9	Experimental	JAX_E01_Lpgat1	Lpgat1	-	MGI:2446186	MGI:5829401	Lpgat1<em1(IMPC)J>	F	4
JAX	JAX	JAX	Cas9	Experimental	JAX_E06_Nt5dc2	Nt5dc2	-	MGI:1917271	MGI:5902345	Nt5dc2<em1(IMPC)J>	M	4
JAX	JAX	JAX	Cas9	Experimental	JAX_E07_Polr1d	Polr1d	-	MGI:108403	MGI:5904258	Polr1d<em1(IMPC)J>	M	4
JAX	JAX	JAX	Cas9	Experimental	JAX_E02_Ptprk	Ptprk	-	MGI:103310	MGI:5827691	Ptprk<em1(IMPC)J>	M	4
JAX	JAX	JAX	Cas9	Experimental	JAX_E09_Rasgef1a	Rasgef1a	-	MGI:1917977	MGI:5903207	Rasgef1a<em1(IMPC)J>	M	4
JAX	JAX	JAX	Cas9	Experimental	JAX_E10_Tmem171	Tmem171	-	MGI:2685751	MGI:5904780	Tmem171<em1(IMPC)J>	M	4
TCP	TCP	CRL	Mock (no EP)	Control	TCP_C12_B6NCRL	n/a	n/a				F	0
TCP	TCP	CRL	Mock (no EP)	Control	TCP_C05_B6NCRL	n/a	n/a				F	0
TCP	TCP	CRL	Mock (no EP)	Control	TCP_C09_B6NCRL	n/a	n/a				F	0
TCP	TCP	CRL	Mock (no EP)	Control	TCP_C01_B6NCRL	n/a	n/a				M	0
TCP	TCP	CRL	Mock (no EP)	Control	TCP_C04_B6NCRL	n/a	n/a				M	0
TCP	TCP	CRL	Mock (no EP)	Control	TCP_C08_B6NCRL	n/a	n/a				M	0
TCP	TCP	CRL	Mock (no gRNA)	Control	TCP_C03_B6NCRL	n/a	n/a				F	0
TCP	TCP	CRL	Mock (no gRNA)	Control	TCP_C07_B6NCRL	n/a	n/a				F	0
TCP	TCP	CRL	Mock (no gRNA)	Control	TCP_C11_B6NCRL	n/a	n/a				F	0
TCP	TCP	CRL	Mock (no gRNA)	Control	TCP_C02_B6NCRL	n/a	n/a				M	0
TCP	TCP	CRL	Mock (no gRNA)	Control	TCP_C06_B6NCRL	n/a	n/a				M	0
TCP	TCP	CRL	Mock (no gRNA)	Control	TCP_C10_B6NCRL	n/a	n/a				M	0
TCP	TCP	CRL	Cas9	Experimental	TCP_E02_Aimp1	Aimp1	-	MGI:102774	MGI:6156422	Aimp1<em1(IMPC)Tcp>	F	4
TCP	TCP	CRL	Cas9	Experimental	TCP_E12_Fer	Fer	-	MGI:105917	MGI:6156446	Fer<em1(IMPC)Tcp>	M	2
TCP	TCP	CRL	Cas9	Experimental	TCP_E01_Foxr1	Foxr1	-	MGI:2685961	MGI:6156427	Foxr1<em1(IMPC)Tcp>	M	4
TCP	TCP	CRL	Cas9	Experimental	TCP_E03_Gars	Gars	-	MGI:2449057	MGI:6156586	Gars<em1(IMPC)Tcp>	M	4
TCP	TCP	CRL	Cas9	Experimental	TCP_E04_Mettl14	Mettl14	-	MGI:2442926	MGI:6156572	Mettl14<em1(IMPC)Tcp>	F	3
TCP	TCP	CRL	Cas9	Experimental	TCP_E10_Mink1	Mink1	-	MGI:1355329	MGI:6156466	Mink1<em1(IMPC)Tcp>	M	4
TCP	TCP	CRL	Cas9	Experimental	TCP_E05_Pcm1	Pcm1	-	MGI:1277958	MGI:6156455	Pcm1<em1(IMPC)Tcp>	F	3
TCP	TCP	CRL	Cas9	Experimental	TCP_E07_Phrf1	Phrf1	-	MGI:2141847	MGI:6156548	Phrf1<em1(IMPC)Tcp>	F	4
TCP	TCP	CRL	Cas9	Experimental	TCP_E09_Ptp4a2	Ptp4a2	-	MGI:1277117	MGI:6156454	Ptp4a2<em1(IMPC)Tcp>	M	4
TCP	TCP	CRL	Cas9	Experimental	TCP_E08_Shisa6	Shisa6	-	MGI:2685725	MGI:6156591	Shisa6<em1(IMPC)Tcp>	F	4
TCP	TCP	CRL	Cas9	Experimental	TCP_E06_Tagln2	Tagln2	-	MGI:1312985	MGI:6156457	Tagln2<em1(IMPC)Tcp>	M	4
TCP	TCP	CRL	Cas9	Experimental	TCP_E11_Wdr60	Dync2i1	Wdr60	MGI:2445085	MGI:6156579	Dync2i1<em1(IMPC)Tcp>	M	3
UCD	CRL-UCD	CRL-UCD	Stud (-Cas9)	Control	UCD_C01_B6NCRL	n/a	n/a				M	0
UCD	CRL-UCD	CRL-UCD	Stud (-Cas9)	Control	UCD_C02_B6NCRL	n/a	n/a				M	0
UCD	CRL-UCD	CRL-UCD	Stud (-Cas9)	Control	UCD_C03_B6NCRL	n/a	n/a				M	0
UCD	CRL-UCD	CRL-UCD	Stud (-Cas9)	Control	UCD_C04_B6NCRL	n/a	n/a				M	0
UCD	CRL-UCD	CRL-UCD	Stud (-Cas9)	Control	UCD_C05_B6NCRL	n/a	n/a				M	0
UCD	CRL-UCD	CRL-UCD	Cas9	Experimental	UCD_E10_1500009L16Rik	1500009L16Rik	-	MGI:1917034	MGI:6276858	1500009L16Rik<em1(IMPC)Mbp>	M	2
UCD	CRL-UCD	CRL-UCD	Cas9	Experimental	UCD_E12_Armcx1	Armcx1	-	MGI:1925498	MGI:6277018	Armcx1<em1(IMPC)Mbp>	M	2
UCD	CRL-UCD	CRL-UCD	Cas9	Experimental	UCD_E11_Bloc1s6	Bloc1s6	-	MGI:1927580	MGI:6277008	Bloc1s6<em1(IMPC)Mbp>	M	2
UCD	CRL-UCD	CRL-UCD	Cas9	Experimental	UCD_E13_Btc	Btc	-	MGI:99439	MGI:6276951	Btc<em1(IMPC)Mbp>	M	2
UCD	CRL-UCD	CRL-UCD	Cas9	Experimental	UCD_E14_Cad	Cad	-	MGI:1916969	MGI:6276915	Cad<em1(IMPC)Mbp>	M	2
UCD	CRL-UCD	CRL-UCD	Cas9	Experimental	UCD_E03_Irf3	Irf3	-	MGI:1859179	MGI:6276917	Irf3<em1(IMPC)Mbp>	M	2
UCD	CRL-UCD	CRL-UCD	Cas9	Experimental	UCD_E02_Krt75	Krt75	-	MGI:1923500	MGI:6276990	Krt75<em1(IMPC)Mbp>	M	2
UCD	CRL-UCD	CRL-UCD	Cas9	Experimental	UCD_E04_Nmnat2	Nmnat2	-	MGI:2444155	MGI:6276887	Nmnat2<em1(IMPC)Mbp>	M	2
UCD	CRL-UCD	CRL-UCD	Cas9	Experimental	UCD_E06_Olfr1006	Or9g4	Olfr1006	MGI:3030840	MGI:6277053	Or9g4<em1(IMPC)Mbp>	M	2
UCD	CRL-UCD	CRL-UCD	Cas9	Experimental	UCD_E07_Polrmt	Polrmt	-	MGI:1915843	MGI:6277039	Polrmt<em1(IMPC)Mbp>	M	2
UCD	CRL-UCD	CRL-UCD	Cas9	Experimental	UCD_E01_Ptgis	Ptgis	-	MGI:1097156	MGI:6277047	Ptgis<em1(IMPC)Mbp>	M	2
UCD	CRL-UCD	CRL-UCD	Cas9	Experimental	UCD_E05_Rnpepl1	Rnpepl1	-	MGI:1914170	MGI:6277041	Rnpepl1<em1(IMPC)Mbp>	M	2
UCD	CRL-UCD	CRL-UCD	Cas9	Experimental	UCD_E08_Wdfy3	Wdfy3	-	MGI:1096875	MGI:6276846	Wdfy3<em1(IMPC)Mbp>	M	2
UCD	CRL-UCD	CRL-UCD	Cas9	Experimental	UCD_E09_Zranb3	Zranb3	-	MGI:1918362	MGI:6276976	Zranb3<em1(IMPC)Mbp>	M	2
						M					64
						F					14

## Sheet: Legend - gRNA Information
Column A	Target	Gene guides directed against
Column B	gRNA1	Guide RNA1 sequence 5'->3' without PAM
Column C	Location1	Genomic coordinates of gRNA1 (GRC Build 38/mm10)
Column D	Strand1	Strand of gRNA1 defined by either plus strand (+) or minus strand (-) relative to genome build
Column E	MIT_Score1	Calculated on-target cut score for gRNA1 determined by Hsu et al. 2013
Column F	CFD_Score1	Cutting frequency determination (CFD) by Doench et al. 2016
Column G	Total_Off-targets1	Total number of predicted off-targets for gRNA1 with up to 4 mismatch adjacent to NGG or NAG PAMs
Column H	Off-target_Profile1	Number of hits identified along entire length of gRNA1 with following criteria: 0-mismatch; 1-mismatch; 2-mismatch; 3-mismatch; 4-mismatch (0-1-2-3-4)
Column I	Off-target_Profile1_Seed1	Number of hits identified within seed region of gRNA1 with following criteria: 0-mismatch; 1-mismatch; 2-mismatch; 3-mismatch; 4-mismatch (0-1-2-3-4)
Column J	CasOFFinder_offtargets_5mismatches_total1	Number of off-targets identified for gRNA1 allowing for 5 mismatches, 1 DNA/RNA bulge and NRG PAM
Column K	CasOFFinder_offtargets_6mismatches_total1	Number of off-targets identified for gRNA1 allowing for 6 mismatches, 1 DNA/RNA bulge and NRG PAM
Column L	gRNA2	Guide RNA2 sequence 5'->3' without PAM
Column M	Location2	Genomic coordinates of gRNA2 (GRC Build 38/mm10)
Column N	Strand2	Strand of gRNA2 defined by either plus strand (+) or minus strand (-) relative to genome build
Column O	MIT_Score2	Calculated on-target cut score for gRNA2 determined by Hsu et al. 2013
Column P	CFD_Score2	Cutting frequency determination (CFD) Doench et al. 2016
Column Q	Total_Off-targets2	Total number of predicted off-targets for gRNA2 with up to 4 mismatch adjacent to NGG or NAG PAMs
Column R	Off-target_Profile2	Number of hits identified along entire length of gRNA2 with following criteria: 0-mismatch; 1-mismatch; 2-mismatch; 3-mismatch; 4-mismatch (0-1-2-3-4)
Column S	Off-target_Profile2_Seed2	Number of hits identified within seed region of gRNA2 with following criteria: 0-mismatch; 1-mismatch; 2-mismatch; 3-mismatch; 4-mismatch (0-1-2-3-4)
Column T	CasOFFinder_offtargets_5mismatches_total2	Number of off-targets identified for gRNA2 allowing for 5 mismatches, 1 DNA/RNA bulge and NRG PAM
Column U	CasOFFinder_offtargets_6mismatches_total2	Number of off-targets identified for gRNA2 allowing for 6 mismatches, 1 DNA/RNA bulge and NRG PAM
Column V	gRNA3	Guide RNA3sequence 5'->3' without PAM
Column W	Location3	Genomic coordinates of gRNA3 (GRC Build 38/mm10)
Column X	Strand3	Strand of gRNA3 defined by either plus strand (+) or minus strand (-) relative to genome build
Column Y	MIT_Score3	Calculated on-target cut score for gRNA3 determined by Hsu et al. 2013
Column Z	CFD_Score3	Cutting frequency determination (CFD) Doench et al. 2016
Column AA	Total_Off-targets3	Total number of predicted off-targets for gRNA3 with up to 4 mismatch adjacent to NGG or NAG PAMs
Column AB	Off-target_Profile3	Number of hits identified along entire length of gRNA3 with following criteria: 0-mismatch; 1-mismatch; 2-mismatch; 3-mismatch; 4-mismatch (0-1-2-3-4)
Column AC	Off-target_Profile3_Seed3	Number of hits identified within seed region of gRNA3 with following criteria: 0-mismatch; 1-mismatch; 2-mismatch; 3-mismatch; 4-mismatch (0-1-2-3-4)
Column AD	CasOFFinder_offtargets_5mismatches_total3	Number of off-targets identified for gRNA3 allowing for 5 mismatches, 1 DNA/RNA bulge and NRG PAM
Column AE	CasOFFinder_offtargets_6mismatches_total3	Number of off-targets identified for gRNA3 allowing for 6 mismatches, 1 DNA/RNA bulge and NRG PAM
Column AF	gRNA4	Guide RNA4 sequence 5'->3' without PAM
Column AG	Location4	Genomic coordinates of gRNA4 (GRC Build 38/mm10)
Column AH	Strand4	Strand of gRNA4 defined by either plus strand (+) or minus strand (-) relative to genome build
Column AI	MIT_Score4	Calculated on-target cut score for gRNA4 determined by Hsu et al. 2013
Column AJ	CFD_Score4	Cutting frequency determination (CFD) Doench et al. 2016
Column AK	Total_Off-targets4	Total number of predicted off-targets for gRNA4 with up to 4 mismatch adjacent to NGG or NAG PAMs
Column AL	Off-target_Profile4	Number of hits identified along entire length of gRNA4 with following criteria: 0-mismatch; 1-mismatch; 2-mismatch; 3-mismatch; 4-mismatch (0-1-2-3-4)
Column AM	Off-target_Profile4_Seed4	Number of hits identified within seed region of gRNA4 with following criteria: 0-mismatch; 1-mismatch; 2-mismatch; 3-mismatch; 4-mismatch (0-1-2-3-4)
Column AN	CasOFFinder_offtargets_5mismatches_total4	Number of off-targets identified for gRNA4 allowing for 5 mismatches, 1 DNA/RNA bulge and NRG PAM
Column AO	CasOFFinder_offtargets_6mismatches_total4	Number of off-targets identified for gRNA4 allowing for 6 mismatches, 1 DNA/RNA bulge and NRG PAM
Abbreviations:	n/a, not applicable

## Sheet: gRNA information
Target	gRNA1	Location1	Strand1	MIT_Score1	CFD_Score1	Total_Off-targets1	Off-target_Profile1	Off-target_Profile_Seed1	CasOFFinder_offtargets_5mismatches_total1	CasOFFinder_offtargets_6mismatches_total1	gRNA2	Location2	Strand2	MIT_Score2	CFD_Score2	Total_Off-targets2	Off-target_Profile2	Off-target_Profile_Seed2	CasOFFinder_offtargets_5mismatches_total2	CasOFFinder_offtargets_6mismatches_total2	gRNA3	Location3	Strand3	MIT_Score3	CFD_Score3	Total_Off-targets3	Off-target_Profile3	Off-target_Profile_Seed3	CasOFFinder_offtargets_5mismatches_total3	CasOFFinder_offtargets_6mismatches_total3	gRNA4	Location4	Strand4	MIT_Score4	CFD_Score4	Total_Off-targets4	Off-target_Profile4	Off-target_Profile4_Seed4	CasOFFinder_offtargets_5mismatches_total4	CasOFFinder_offtargets_6mismatches_total4
Akr1b3	ATGGGAATCCTCGTCATGAT	chr6:34311150-34311172	+	92	96	88	0-0-0-4-84	0-0-0-0-0	1275	13210	TCGTCATGATTGGAGCTGTG	chr6:34311160-34311182	+	76	89	187	0-0-0-10-177	0-0-0-1-2	2046	16921	GGTGGCCAGGCTCCGAAGCG	chr6:34309754-34309776	+	90	93	160	0-0-0-10-150	0-0-0-1-1	1547	12177	CCTAGGAACATCAACCTCCC	chr6:34309823-34309845	+	79	87	245	0-0-0-18-227	0-0-0-0-1	2539	19918
Chac1	GGTTCCTACGGCGTCCACAA	chr2:119353520-119353542	-	90	95	153	0-0-0-5-148	0-0-0-0-0	1675	12919	TAGGTAAGAGCAGGGTAGCA	chr2:119353541-119353563	-	61	74	470	0-0-2-40-428	0-0-0-5-6	4786	38411	GCTGCGCGGATGATGGTGCA	chr2:119351450-119351472	-	84	92	119	0-0-0-6-113	0-0-0-2-4	1328	11436	ATCATCCGCGCAGCCTTCCT	chr2:119351459-119351481	+	75	86	130	0-0-0-5-125	0-0-0-1-2	1507	11946
Dmxl1	ATACACATATTACAACTAGG	chr18:49845908-49845930	-	78	79	354	0-0-1-19-334	0-0-0-1-4	4102	31628	GGATCATCTGGAGAATAACC	chr18:49847023-49847045	-	72	84	340	0-0-1-11-328	0-0-0-2-11	3021	23935	ATTAAAAAATACATGTCGTA	chr18:49846964-49846986	+	71	74	667	0-0-1-42-624	0-0-0-0-0	6680	49684	CAGGAATTCTCTCTTAAAAG	chr18:49845877-49845899	+	57	77	643	0-1-4-53-585	0-1-0-5-6	6284	46572
Dnajc12	CTCCTTCTAAACTCTTGCTC	chr10:63397750-63397772	-	61	74	503	0-0-0-33-470	0-0-0-1-1	3767	27376	GTTTCACACGTGCCCTGGGG	chr10:63396928-63396950	-	76	85	175	0-0-1-16-158	0-0-0-0-2	1902	15210	GTGTAATATGCTACAACAAG	chr10:63397779-63397801	-	80	91	227	0-0-0-9-218	0-0-0-0-3	2335	20167	GAGGGCAGCTTGCAAGAGCC	chr10:63396954-63396976	+	56	67	641	0-0-3-53-585	0-0-0-1-4	4598	31127
Fam192a	CGCCTGCCCCCTTCTGTATG	chr8:94588240-94588262	-	72	83	255	0-0-1-22-232	0-0-0-1-5	2525	19095	CTGGCTAATCCTGAAAAACA	chr8:94587135-94587157	+	64	83	464	0-0-0-34-430	0-0-0-2-8	4749	37263	TAAATTCTCACAGTCAGTAG	chr8:94587109-94587131	-	62	76	515	0-0-2-33-480	0-0-0-1-3	4692	32673	ATTAATGTCACGTTACTAAC	chr8:94588279-94588301	+	89	92	164	0-0-0-7-157	0-0-0-0-0	1817	17146
Focad	ATCATGAGTGACCTGAAGCC	chr4:88233130-88233152	+	67	82	294	0-0-0-26-268	0-0-0-1-10	2914	22135	ACACAAGGACCACTGACCTA	chr4:88233096-88233118	-	65	86	391	0-0-1-25-365	0-0-0-1-4	3782	27022	TAGTAATCATAAAGATCTTC	chr4:88232491-88232513	+	64	81	452	0-0-0-32-420	0-0-0-1-6	4454	33923	GTGAATCTTTAGTAGTTAAT	chr4:88232538-88232560	+	69	82	342	0-0-0-28-314	0-0-0-1-7	3410	26111
Fsd1l	TGACATCTGTCTAGGCTTAT	chr4:53686869-53686891	+	77	84	342	0-0-0-21-321	0-0-0-1-3	2955	22379	TAGAGAAAAAATAGTTGGAT	chr4:53686197-53686219	+	52	63	859	0-0-1-51-807	0-0-0-2-1	8294	60347	AACTACAACCAAAGATTGAG	chr4:53686231-53686253	+	62	67	759	0-0-2-48-709	0-0-0-1-4	5952	52392	ATTTAGTGCAGCCATCTTTC	chr4:53686904-53686926	-	67	79	330	0-0-1-27-302	0-0-0-6-11	3131	24400
Nat8	GAGGGACTACAAACAGGTCG	chr6:85831095-85831117	-	87	93	146	0-0-0-12-134	0-0-0-0-0	2008	16121	CCATGTGAGTATGTCCACGA	chr6:85830532-85830554	+	81	90	230	0-0-1-9-220	0-0-0-1-0	2254	18900	n/a	n/a	n/a	n/a	n/a	n/a	n/a	n/a	n/a	n/a	n/a	n/a	n/a	n/a	n/a	n/a	n/a	n/a	n/a	n/a
Plxnb1	GGAATCCTCAGCTCAGCCCT	chr9:109111127-109111149	+	54	72	490	0-0-3-40-447	0-0-1-4-17	4176	32405	GGAAATGGTTGCAACAGGCC	chr9:109111095-109111117	+	74	86	299	0-0-3-19-277	0-0-0-0-5	2787	22823	CTCCACAAGCAGGGGAAACG	chr9:109110231-109110253	+	76	84	297	0-0-0-18-279	0-0-0-1-2	2906	22215	AGTTACGGTGAGCAGTCTGA	chr9:109110190-109110212	+	78	87	194	0-0-0-9-185	0-0-0-3-5	1963	15717
Pomp	TGTCAGATAACCCGGATTTG	chr5:147868561-147868583	+	80	83	578	0-0-0-41-537	0-0-0-0-1	4283	23268	ACAAGGGTCATGTGCTACAG	chr5:147869594-147869616	-	70	82	330	0-0-2-35-293	0-0-0-2-9	3190	25111	AATCCGGGTTATCTGACACC	chr5:147868556-147868578	-	87	94	88	0-0-1-3-84	0-0-0-1-2	1121	10812	GCATAGGAAAAGTTGTTAGG	chr5:147869626-147869648	+	74	80	360	0-0-1-16-343	0-0-0-0-2	3597	34041
Prex2	CTTTACCTGCTGGGTAATCA	chr1:11098715-11098737	+	74	87	518	0-0-1-32-485	0-0-0-0-4	3570	25309	CACAAGAGATACTGAGTCAT	chr1:11098738-11098760	-	60	78	471	0-0-0-27-444	0-0-0-0-5	5497	58312	GACTTGCAGATAAGGTACAG	chr1:11098335-11098357	+	71	77	400	0-0-2-31-367	0-0-0-2-1	3265	26657	TTGCATACAAAAAGTCAGGC	chr1:11098313-11098335	+	61	78	445	0-0-0-43-402	0-0-0-2-6	4253	30926
Psma5	GAGCTAAGTCCTAAGTCCCG	chr3:108266647-108266669	-	82	87	167	0-0-0-12-155	0-0-0-0-4	1778	17656	ACGTGTCTTCCGGGAACTGA	chr3:108266089-108266111	+	80	87	162	0-0-0-9-153	0-0-0-1-2	1956	15269	ACTCAGTGAGGATGTGATGA	chr3:108266139-108266161	+	59	71	575	0-0-0-45-530	0-0-0-2-5	4904	35922	GACATGGCTCTTGAGAGTTT	chr3:108266603-108266625	+	61	76	426	0-0-1-33-392	0-0-1-4-6	3693	27607
Pyroxd2	AATCAAGCTATGGGATACCG	chr19:42747174-42747196	+	85	89	125	0-0-1-10-114	0-0-0-0-1	1428	13438	ATTGGATTCAGCATCTCACG	chr19:42749508-42749530	+	78	88	303	0-0-1-11-291	0-0-0-0-6	4510	38895	n/a	n/a	n/a	n/a	n/a	n/a	n/a	n/a	n/a	n/a	n/a	n/a	n/a	n/a	n/a	n/a	n/a	n/a	n/a	n/a
Slf1	AGTGGGCTTGATACACAAAT	chr13:77124931-77124953	+	76	86	279	0-0-0-16-263	0-0-0-1-6	2928	24330	CGTAGTACTACTTAGTATTA	chr13:77125673-77125695	-	58	61	345	0-0-1-10-334	0-0-1-0-4	1636	13100	TGATCATTAATTACAAGAGT	chr13:77124991-77125013	+	66	82	500	0-0-0-28-472	0-0-0-3-4	4776	34482	ACAATGTTCAGTGATATTGA	chr13:77125625-77125647	-	65	73	618	0-0-0-33-585	0-0-0-1-4	5269	40791
Nt5dc2	TGGTCAGTGTCCTAGTTGAG	chr14:31136489-31136511	+	82	86	251	0-0-2-30-219	0-0-0-1-1	2766	22105	ATACTTAGTCAAGGGCCCCT	chr14:31136448-31136470	-	85	89	153	0-0-1-8-144	0-0-0-2-3	1674	14958	GGCTAGAGCCAACGGCACCA	chr14:31136753-31136775	+	63	74	609	0-0-2-16-591	0-0-0-2-0	6249	51926	GGTCGGCCCTGGACTGTGCA	chr14:31136696-31136718	+	42	87	628	0-0-0-27-601	0-0-0-7-7	5135	22949
Hspb6	GGACAGTCTACACAAGTCCT	chr7:30554141-30554163	+	72	86	275	0-0-0-25-250	0-0-0-2-4	2512	20121	ACTTGGTTACCACAAAGAGG	chr7:30554055-30554077	+	66	78	397	0-0-2-24-371	0-0-1-1-9	4036	27988	GGATTTAGCAACTGCTACAG	chr7:30555626-30555648	+	74	85	290	0-0-0-18-272	0-0-0-1-5	2863	24420	CAACTGCTACAGAGGACACT	chr7:30555634-30555656	+	58	76	504	0-0-0-34-470	0-0-0-3-17	4492	31573
Dusp22	ATCCTGCTCCTAAGTGCAGG	chr13:30668592-30668614	+	72	80	288	0-0-0-35-253	0-0-0-5-6	2919	22301	CATGTTTGCCAAGGCCGTGA	chr13:30668516-30668538	+	84	85	203	0-0-0-14-189	0-0-0-0-2	2099	17021	CACTCAAACCCCAAGTCACA	chr13:30669046-30669068	-	55	70	643	0-0-1-50-592	0-0-0-3-7	5927	44897	CCCTGGCAATACCTTTTTGA	chr13:30669079-30669101	+	77	83	258	0-0-1-23-234	0-0-0-0-2	3318	31334
Polr1d	ATTTGACTCCAGCAAAGAGG	chr5:147078375-147078397	-	58	73	496	0-0-1-44-451	0-0-1-3-15	5067	38284	GCCCTGCTGCAAGATGAAAA	chr5:147078248-147078270	-	70	80	351	0-0-0-31-320	0-0-0-1-5	3353	26370	AGATAATTGGGCCAAGGTAG	chr5:147079176-147079198	+	76	83	269	0-0-1-19-249	0-0-0-1-1	3167	28099	TAGTGTTGGTTCAATTAAGA	chr5:147079140-147079162	-	72	84	366	0-0-4-24-338	0-0-0-0-5	3835	36198
Ptprk	CTAAGAACATTGATAAGCCA	chr10:28263452-28263474	-	66	81	434	0-0-0-30-404	0-0-0-3-2	4656	37101	TCTTGACTGATATTTTTCTA	chr10:28263326-28263348	+	42	60	959	0-0-3-64-892	0-0-0-7-12	8314	56324	ACAAACCAGAAAAATCTCAG	chr10:28263778-28263800	-	36	50	1504	0-0-11-116-1377	0-0-0-4-133	11514	71595	TTCCCAACTCCTTCTTGAGG	chr10:28263877-28263899	+	67	71	581	0-0-5-46-530	0-0-2-0-8	4946	29714
Dgkb	GTTAGATGTTTCTATCTCCA	chr12:38100133-38100155	-	51	63	617	0-0-1-42-574	0-0-0-13-28	5932	59864	AAGATGAAGCCAAGGCTTAG	chr12:38100231-38100253	-	52	69	670	0-0-1-63-606	0-0-1-4-1	6035	45020	ATGTCTCTAGCAAAATAAGT	chr12:38100666-38100688	+	64	75	700	0-0-1-36-663	0-0-0-1-8	5306	36074	GGATACTGGATACTCTATAA	chr12:38100628-38100650	+	73	89	363	0-0-0-25-338	0-0-0-1-1	3856	36398
Lpgat1	CAACTTAGATGTTTACCAAC	chr1:191749255-191749277	-	65	77	334	0-0-1-35-298	0-0-0-4-4	2819	25797	ATTTTTCTAAGTTTGAAACT	chr1:191749412-191749434	-	37	45	1592	0-0-7-116-1469	0-0-0-5-10	11911	77777	CCTCGGGAGGATATCCTGCA	chr1:191749675-191749697	+	84	90	196	0-0-0-11-185	0-0-0-1-3	2419	20923	GTCTTAAAATTCCCTTCCTG	chr1:191749773-191749795	-	59	72	506	0-0-1-33-472	0-0-0-3-6	4549	32012
Rasgef1a	AGGCGACTAGGCTTACAGCA	chr6:118088875-118088897	-	86	92	144	0-0-0-7-137	0-0-0-0-3	1997	14656	CTGCTGCTCTTAGTCCCAGA	chr6:118088996-118089018	-	65	72	811	0-0-5-35-771	0-0-0-1-3	4393	28737	TGACAGATCTGGTCCTCCCT	chr6:118089677-118089699	+	68	81	338	0-0-1-21-316	0-0-0-3-8	3217	26700	TGCCTGCTCAGAGGAGCCTG	chr6:118089770-118089792	+	40	59	816	0-0-1-90-725	0-0-0-6-22	6157	38629
Dusp15	CCTGTTGGTGAGCCTTGGGA	chr2:152950382-152950404	+	61	73	383	0-0-2-34-347	0-0-0-2-10	4711	30377	ACCAAGGTTGACCTTCGTGT	chr2:152950352-152950374	+	88	90	144	0-0-0-13-131	0-0-0-0-1	1506	12562	ACCAATAGAGAAGAGCTGCG	chr2:152950720-152950742	-	65	78	363	0-0-0-19-344	0-0-0-1-4	7915	65119	GTCTCAGGTAGAGATCAGGG	chr2:152950905-152950927	+	41	46	907	0-0-2-64-841	0-0-0-1-6	14870	46118
Tmem171	CATCAAAGCTCACAGAGCAG	chr13:98688060-98688082	+	40	62	959	0-0-4-78-877	0-0-3-5-12	6701	42560	GCTGAGTGTGAGCAGCGAGG	chr13:98688208-98688230	+	68	71	677	0-0-2-52-623	0-0-0-0-1	5366	38221	GAAACACCCTTGAGTGCGCG	chr13:98688566-98688588	+	95	97	61	0-0-0-0-61	0-0-0-0-0	942	8744	ACTTGACATGGAACTGTCGC	chr13:98688602-98688624	-	88	92	159	0-0-0-11-148	0-0-0-1-1	2010	19622
Aimp1	GACCTTAGTACTTGTTTAAA	chr3:132674289-132674311	-	72	80	297	0-0-1-19-277	0-0-0-1-6	3205	25918	CACCCATGTTAAACTAAAAG	chr3:132674155-132674177	+	73	84	406	0-0-1-27-378	0-0-0-2-6	4202	29454	CATGCGCAGATCCCGTTAAG	chr3:132671923-132671945	+	98	97	54	0-0-0-5-49	0-0-0-0-0	623	6892	TAGTTAGGGAGCGCGAGTGA	chr3:132671868-132671890	-	91	89	220	0-0-1-7-212	0-0-0-0-1	3844	72014
Fer	GTACCAGTCATGCTCCGCCA	chr17:63981514-63981536	-	91	94	120	0-0-0-8-112	0-0-0-0-0	1588	14629	CTGTATATTCTGACGGACAA	chr17:63981637-63981659	+	90	88	205	0-0-0-10-195	0-0-0-0-0	2470	19714	n/a	n/a	n/a	n/a	n/a	n/a	n/a	n/a		n/a	n/a	n/a	n/a	n/a	n/a	n/a	n/a	n/a	n/a	n/a
Foxr1	GGCCAAGCCCGGGTAGTATG	chr9:44436440-44436462	+	90	93	121	0-0-1-5-115	0-0-0-0-0	1139	12528	TCCACTGTTACCCCATGATC	chr9:44436388-44436410	+	81	88	197	0-0-0-14-183	0-0-0-0-0	2181	19501	CCGCAAGCCATCAGCCCAGA	chr9:44435531-44435553	-	75	88	199	0-0-0-6-193	0-0-0-1-11	2133	16355	TGAGTGCCAAGGCAATCAGA	chr9:44435475-44435497	+	67	76	514	0-0-1-36-477	0-0-1-2-5	4749	32088
Gars	GCTCCCTCTACTCACTGAAA	chr6:55050176-55050198	-	69	79	373	0-0-0-27-346	0-0-0-0-8	3320	23615	GTAACGCTCTTTGGCGCAGA	chr6:55050230-55050252	+	95	98	49	0-0-0-3-46	0-0-0-1-0	757	8285	GGTTAGCTATTAACTTGTAA	chr6:55050489-55050511	-	76	86	240	0-0-1-15-224	0-0-1-0-5	2531	20524	ATATACCTGCTGCTCACAGG	chr6:55050574-55050596	+	62	82	389	0-0-1-58-330	0-0-1-1-10	3297	23677
Mettl14	TCTGTCAGCTAAACCTAAGG	chr3:123376222-123376244	+	78	85	337	0-0-0-15-322	0-0-0-0-1	3488	38557	ATAAGCGTGTACTCTCTGGG	chr3:123374685-123374707	+	82	88	147	0-0-0-10-137	0-0-0-0-2	1745	15256	GATTAGTGAGATCATCTGAT	chr3:123374561-123374583	-	64	87	410	0-0-0-123-287	0-0-0-1-0	2768	21473	n/a	n/a	n/a	n/a	n/a	n/a	n/a	n/a	n/a	n/a
Mink1	CTTGCTCCAGGAGTCCGGGT	chr11:70601528-70601550	+	85	88	234	0-0-1-15-218	0-0-0-0-0	2890	21459	CCTGATTGTTGCCTTGGACC	chr11:70601583-70601605	+	77	86	259	0-0-0-17-242	0-0-0-2-4	2554	23921	AGGTACTACGGATCCTTCTG	chr11:70602056-70602078	+	63	85	422	0-0-1-68-353	0-0-0-0-5	2491	15984	CCAACTGCATGTTCGTGAAG	chr11:70602136-70602158	+	88	89	172	0-0-0-9-163	0-0-0-0-0	1680	15173
Pcm1	CTGTCAGGTATTAGTATTGT	chr8:41267151-41267173	+	77	86	284	0-0-1-20-263	0-0-0-0-0	2982	24219	AGTGTAGCAACCTGCAAGCC	chr8:41267460-41267482	+	71	89	290	0-1-1-23-265	0-0-1-0-2	2840	20550	GTCTGTACGGTATGATAGCC	chr8:41267538-41267560	-	93	97	58	0-0-1-4-53	0-0-0-0-0	1071	10612	n/a	n/a	n/a	n/a	n/a	n/a	n/a	n/a	n/a	n/a
Phrf1	GCCTGAGGACCCCATAACAT	chr7:141246702-141246724	+	83	93	215	0-0-0-15-200	0-0-0-0-2	2680	19475	ACATTCCATGTGGTACCTAT	chr7:141246840-141246862	-	80	88	256	0-0-0-12-244	0-0-0-0-3	2932	22162	CCTGCCATATGACCATGCTA	chr7:141247473-141247495	-	81	90	198	0-0-0-10-188	0-0-0-1-3	2121	17541	AGCGTAGGTGAGTCTATTGA	chr7:141247524-141247546	+	83	92	111	0-0-0-3-108	0-0-0-1-6	1626	15473
Ptp4a2	CACTTAAGTAAGTACCTGGT	chr4:129844855-129844877	+	79	88	214	0-0-0-19-195	0-0-0-0-2	2189	18072	TTAGCTAACATTGTCTGCCC	chr4:129844986-129845008	+	67	82	429	0-0-3-33-393	0-0-1-2-3	5211	54865	GCCAACTCAAATTTTTACCT	chr4:129845233-129845255	+	64	81	499	0-0-0-31-468	0-0-0-2-3	6476	58214	AGCTCTAATAAGAGCCCTTT	chr4:129845326-129845348	+	75	87	236	0-0-0-14-222	0-0-0-0-4	2741	20851
Shisa6	ACAAGAGGTTACTATCAATC	chr11:66503166-66503188	+	84	89	190	0-0-0-11-179	0-0-0-0-3	2415	23106	GGGTGCTTTGGGGGCATATA	chr11:66503089-66503111	-	79	86	276	0-0-0-19-257	0-0-0-1-0	2670	23178	GCAGTGGTGGATATCCTGAT	chr11:66502535-66502557	-	84	91	182	0-0-0-13-169	0-0-0-0-3	2677	18616	GACCTTGTCCGTCCCAGAGC	chr11:66502454-66502476	+	76	86	160	0-0-0-10-150	0-0-0-0-0	1859	14611
Tagln2	GAAGATCCAGGCCTCTTCGA	chr1:172505814-172505836	+	87	90	172	0-0-1-9-162	0-0-0-0-1	2096	16326	GCGCTATGGCATTAACACCA	chr1:172505883-172505905	+	87	93	106	0-0-0-7-99	0-0-0-1-1	1364	11556	TGGTTGTCCGAGAAGTTCCG	chr1:172506583-172506605	-	86	91	113	0-0-0-2-111	0-0-0-0-1	1751	13806	GCATCTCAGGCCGGCATGAC	chr1:172506658-172506680	+	84	94	154	0-0-3-15-136	0-0-0-0-0	1644	13792
Wdr60	TGATGAAGTCAAGTATACAC	chr12:116247167-116247189	+	75	85	324	0-0-0-18-306	0-0-0-1-3	3538	26243	GCATGGGGACACTTGTAACT	chr12:116245978-116246000	-	80	89	238	0-0-0-11-227	0-0-0-1-5	2420	18947	AATTCGAGGACATTACCAAA	chr12:116245828-116245850	+	81	90	292	0-0-0-12-280	0-0-0-0-5	2737	21277	n/a	n/a	n/a	n/a	n/a	n/a	n/a	n/a	n/a	n/a
1500009L16Rik	GGAAGGCATGCTTACGAAGT	chr10:83737463-83737485	-	89	94	237	0-0-0-15-222	0-0-0-0-0	2589	20553	GTTAGCAACAGCGGTCGTAG	chr10:83738214-83738236	+	97	97	66	0-0-0-3-63	0-0-0-0-0	946	9088	n/a	n/a	n/a	n/a	n/a	n/a	n/a	n/a	n/a	n/a	n/a	n/a	n/a	n/a	n/a	n/a	n/a	n/a	n/a	n/a
Armcx1	TTTACACCTGGACCATTCTC	chrX:134720409-134720431	-	75	88	240	0-0-4-9-227	0-0-2-0-9	2558	19951	CATTGCGCTTGTGTAGCAAA	chrX:134721607-134721629	+	71	87	187	0-1-0-20-166	0-1-0-3-5	1985	17262	n/a	n/a	n/a	n/a	n/a	n/a	n/a	n/a	n/a	n/a	n/a	n/a	n/a	n/a	n/a	n/a	n/a	n/a	n/a	n/a
Bloc1s6	CTAAGCTTTCGCTAAAACAT	chr2:122742424-122742446	-	80	89	181	0-0-0-18-163	0-0-0-0-1	1950	16950	TCATACTCCATGAGATTACC	chr2:122742786-122742808	-	77	85	301	0-0-0-20-281	0-0-0-1-2	3052	25157	n/a	n/a	n/a	n/a	n/a	n/a	n/a	n/a	n/a	n/a	n/a	n/a	n/a	n/a	n/a	n/a	n/a	n/a	n/a	n/a
Btc	ATCGTTGGCACGTGAGAAAT	chr5:91366453-91366475	-	88	94	100	0-0-0-2-98	0-0-0-0-1	1226	11498	TCCACAAGTAGATGCTGAGC	chr5:91365948-91365970	+	63	77	349	0-0-0-26-323	0-0-0-2-6	3079	22339	n/a	n/a	n/a	n/a	n/a	n/a	n/a	n/a	n/a	n/a	n/a	n/a	n/a	n/a	n/a	n/a	n/a	n/a	n/a	n/a
Cad	TCCTGTTCTCTGGACACGAT	chr5:31057866-31057888	+	79	89	254	0-0-1-18-235	0-0-0-0-2	2563	20065	TTTAGGGCAAGACCACTTCA	chr5:31058505-31058527	+	73	86	283	0-0-4-15-264	0-0-0-1-3	3190	22288	n/a	n/a	n/a	n/a	n/a	n/a	n/a	n/a	n/a	n/a	n/a	n/a	n/a	n/a	n/a	n/a	n/a	n/a	n/a	n/a
Irf3	ATAGTGGGAAAGTATGAGAA	chr7:44999759-44999781	+	48	64	800	0-0-6-53-741	0-0-2-0-17	8183	60653	CACATGGCATCCCAACCATA	chr7:45001268-45001290	-	73	85	290	0-0-3-26-261	0-0-0-4-5	2715	21060	n/a	n/a	n/a	n/a	n/a	n/a	n/a	n/a	n/a	n/a	n/a	n/a	n/a	n/a	n/a	n/a	n/a	n/a	n/a	n/a
Krt75	GTAGAGCTTAAGCTACCTAA	chr15:101572137-101572159	+	87	90	146	0-0-0-8-138	0-0-0-0-2	2466	16601	GCTCAGCTCTTCCGAGTTCG	chr15:101571569-101571591	+	82	88	181	0-0-1-10-170	0-0-0-1-0	1935	16029	n/a	n/a	n/a	n/a	n/a	n/a	n/a	n/a	n/a	n/a	n/a	n/a	n/a	n/a	n/a	n/a	n/a	n/a	n/a	n/a
Nmnat2	CAAGGAGCTTAACCCGGTGG	chr1:153073571-153073593	-	90	94	137	0-0-1-7-129	0-0-0-0-1	1609	18102	AGGCTAACTGAGCTTACCCT	chr1:153074262-153074284	+	86	94	194	0-0-0-11-183	0-0-0-0-4	2203	19247	n/a	n/a	n/a	n/a	n/a	n/a	n/a	n/a	n/a	n/a	n/a	n/a	n/a	n/a	n/a	n/a	n/a	n/a	n/a	n/a
Olfr1006	TATGCAGTCTAGAATCAATT	chr2:85674981-85675003	+	72	83	342	0-0-1-23-318	0-0-0-1-6	3923	27524	TTTTAGACTCCTAAGATTCT	chr2:85673828-85673850	-	46	64	775	0-0-6-29-740	0-0-3-2-20	6592	48380	n/a	n/a	n/a	n/a	n/a	n/a	n/a	n/a	n/a	n/a	n/a	n/a	n/a	n/a	n/a	n/a	n/a	n/a	n/a	n/a
Polrmt	GTCGGAGCCCTTAAGGCTGG	chr10:79743905-79743927	-	72	84	147	0-0-1-6-140	0-0-0-2-10	1542	13130	CCGATTGGAATATCCAGGCA	chr10:79743044-79743066	-	79	91	121	0-0-0-6-115	0-0-0-0-10	1529	14410	n/a	n/a	n/a	n/a	n/a	n/a	n/a	n/a	n/a	n/a	n/a	n/a	n/a	n/a	n/a	n/a	n/a	n/a	n/a	n/a
Ptgis	AGGGGACGGATGGCTTCTGA	chr2:167227687-167227709	+	60	73	382	0-0-2-32-348	0-0-0-4-14	3471	25722	CACTTATACCTATCCAGGGG	chr2:167227350-167227372	-	85	91	123	0-0-0-7-116	0-0-0-0-1	1668	15438	n/a	n/a	n/a	n/a	n/a	n/a	n/a	n/a	n/a	n/a	n/a	n/a	n/a	n/a	n/a	n/a	n/a	n/a	n/a	n/a
Rnpepl1	TAGTGTGTGGTCCTCTCGAG	chr1:92915530-92915552	+	88	92	146	0-0-0-9-137	0-0-0-0-0	1639	13407	CCAGTGCCCTGCCTAGCAGT	chr1:92916100-92916122	+	66	82	384	0-0-3-23-358	0-0-1-2-5	3731	37894	n/a	n/a	n/a	n/a	n/a	n/a	n/a	n/a	n/a	n/a	n/a	n/a	n/a	n/a	n/a	n/a	n/a	n/a	n/a	n/a
Wdfy3	CTTTGAGAGACGTCACTCGG	chr5:101969281-101969303	+	91	93	166	0-0-0-7-159	0-0-0-0-0	1832	15435	AAATTCCGTGGGAGGGAGCC	chr5:101968785-101968807	-	69	83	196	0-0-0-10-186	0-0-0-3-23	2658	20136	n/a	n/a	n/a	n/a	n/a	n/a	n/a	n/a	n/a	n/a	n/a	n/a	n/a	n/a	n/a	n/a	n/a	n/a	n/a	n/a
Zranb3	GCATAGTGCACAGCTCTGTT	chr1:128036965-128036987	-	64	84	349	0-0-1-30-318	0-0-0-3-12	2894	21673	AGCAGTATCACTACTCTGAC	chr1:128035857-128035879	-	77	87	266	0-0-1-16-249	0-0-1-0-3	2340	17259	n/a	n/a	n/a	n/a	n/a	n/a	n/a	n/a	n/a	n/a	n/a	n/a	n/a	n/a	n/a	n/a	n/a	n/a	n/a	n/a
