# Supplementary material for: Whole genome analysis for 163 gRNAs in Cas9-edited mice reveals minimal off-target activity
Source: Commun Biol. 2023 Jun 10;6:626. doi: 10.1038/s42003-023-04974-0 (PMC10257658; doi:10.1038/s42003-023-04974-0)
Supplement: Supplementary file 5 — Supplementary Data 2 [file 42003_2023_4974_MOESM5_ESM.xlsx]

## Sheet: Legend CountsAfterFilter
These data represent the variants remaining after each filtering step for each whole-genome sequencing data set (each mouse) by each filtering step.
Column A	Sample	Sample name
Column B	unfiltered.gatk	Number of variants before GATK filters applied
Column C	filtered.gatk	Number of variants after GATK filters applied
Column D	repeat.general	Number of variants after general repeat regions removed
Column E	tandem.repeat	Number of variants after tandem repeat regions removed
Column F	dbsnp	Number of variants after dbSNP variants removed
Column G	EVA	Number of variants after EVA variants removed
Column H	AD	Number of variants after AD filter is applied
Column I	callable	Number of variants after callable intervals filter is applied
Column J	secondary	Number of variants after secondary filters are applied

## Sheet: CountsAfterFilter
Sample	unfiltered.gatk	filtered.gatk	repeat.general	tandem.repeat	dbsnp	EVA	AD.concat	callable.concat	secondary
BCM_E01_Akr1b3	188578	145345	50461	49757	49757	17397	12540	11799	1133
BCM_E02_Chac1	190291	147129	51384	50694	50694	18501	13098	12351	1249
BCM_E03_Dnajc12	183441	139704	50322	49685	49685	18011	11624	10938	1362
BCM_E04_Dmxl1	188962	145921	50911	50208	50208	17843	12971	12198	1484
BCM_E05_Focad	186690	143692	50012	49298	49298	17081	12505	11788	1121
BCM_E06_Fam192a	183956	142126	48857	48158	48158	15894	11580	10889	1039
BCM_E07_Fsd1l	189152	147618	51806	51129	51129	19189	12567	11807	1484
BCM_E08_Nat8	191290	148382	52131	51382	51382	19394	13250	12509	1540
BCM_C01_B6NJ	176580	134506	46143	45497	45497	13505	10821	10094	600
BCM_C02_B6NJ	172207	127123	44619	44039	44039	12382	10034	9330	620
BCM_C03_B6NJ	185233	145644	49516	48811	48811	16765	12006	11241	1122
BCM_C04_B6NJ	176297	133810	45886	45247	45247	13432	10851	10123	870
BCM_C05_B6NJ	171095	126002	44138	43583	43583	12022	10238	9556	625
BCM_C06_B6NJ	182834	140785	49049	48359	48359	16450	11681	10961	979
BCM_E09_Psma5	195136	155299	55167	54463	54463	22207	13263	12468	1681
BCM_E10_Pomp	190330	148539	51933	51231	51231	19057	13134	12363	1479
BCM_E11_Prexf2	188270	148152	50949	50217	50217	17778	12047	11275	1039
BCM_E12_Plxnb1	186416	144110	50439	49770	49770	17814	12384	11642	1355
BCM_E13_Pyroxd2	193508	154236	54306	53538	53538	21225	13006	12280	1396
BCM_E14_Slf1	183049	141074	49945	49311	49311	17434	11653	10951	1304
JAX_C01_B6NJ	177188	135254	46503	45813	45813	13812	11830	11165	984
JAX_C02_B6NJ	175215	131616	45773	45112	45112	13369	11234	10616	1061
JAX_C03_B6NJ	174421	129560	45220	44605	44605	13089	11402	10783	1152
JAX_C04_B6NJ	190292	149923	49810	49069	49069	17460	11799	11024	1697
JAX_C05_B6NJ	186364	148081	49229	48456	48456	16378	11901	11129	1409
JAX_E01_Lpgat1	161788	119101	42944	42425	42425	11291	9603	9046	712
JAX_E02_Ptprk	172070	130513	45507	44834	44834	12992	11129	10471	917
JAX_E03_Dusp15	168954	127578	43798	43172	43172	11930	10141	9501	691
JAX_E04_Dusp22	176183	129482	46039	45441	45441	13842	11307	10716	1347
JAX_E05_Hspb6	171169	131645	44620	43978	43978	12495	10483	9820	698
JAX_E06_Nt5dc2	174063	135753	45426	44712	44712	12925	10924	10220	768
JAX_E07_Polr1d	164213	121173	43196	42651	42651	11576	9880	9289	712
JAX_E08_Dgkb	166925	126852	43796	43176	43176	11755	10159	9531	687
JAX_E09_Rasgef1a	172416	132465	44943	44271	44271	12812	10721	10078	835
JAX_E10_Tmem171	164161	120072	43103	42545	42545	11618	9843	9263	759
TCP_C01_B6NCRL	199343	159577	51371	50484	50484	17960	14085	13187	1198
TCP_C02_B6NCRL	197403	159232	50818	49956	49956	17432	13955	13038	1031
TCP_C03_B6NCRL	200045	163321	52167	51242	51242	18717	14306	13388	1137
TCP_C04_B6NCRL	198472	155396	49874	49005	49005	16692	14580	13684	1233
TCP_C05_B6NCRL	196109	155106	49605	48751	48751	16483	14143	13286	1261
TCP_C06_B6NCRL	201839	158764	50963	50075	50075	17512	14625	13744	1282
TCP_C07_B6NCRL	200767	161380	51526	50666	50666	18177	14676	13790	1242
TCP_E01_Foxr1	195339	152527	50110	49290	49290	17224	13241	12405	1192
TCP_E02_Aimp1	199302	158037	50672	49848	49848	17693	13384	12580	1183
TCP_E03_Gars	202005	160990	51524	50675	50675	18459	13924	13058	1098
TCP_E04_Mettl14	195309	154724	49046	48248	48248	16115	13039	12251	890
TCP_E05_Pcm1	182564	140090	46582	45860	45860	14464	11764	11017	735
TCP_E06_Tagln2	193520	151738	49920	49114	49114	17176	13066	12243	947
TCP_E07_Phrf1	193591	153048	50504	49732	49732	17898	13596	12774	1000
TCP_E08_Shisa6	197480	157927	51786	50987	50987	18820	13916	13085	985
TCP_E09_Ptp4a2	202327	161025	52786	51953	51953	19949	14687	13763	1295
TCP_E10_Mink1	194967	152407	49744	48944	48944	16752	13486	12625	903
TCP_C08_B6NCRL	196062	154273	50752	49953	49953	17969	13710	12873	997
TCP_C09_B6NCRL	198325	158212	51737	50938	50938	18778	14137	13296	1274
TCP_C10_B6NCRL	196300	154698	50672	49855	49855	17794	13830	13002	980
TCP_C11_B6NCRL	192875	151552	49054	48263	48263	16428	13398	12575	1071
TCP_C12_B6NCRL	200229	159653	51479	50663	50663	18590	14370	13551	1449
TCP_E11_Wdr60	187655	145877	47069	46319	46319	14481	12289	11431	896
TCP_E12_Fer	188235	147569	47473	46687	46687	14771	12349	11513	842
UCD_E01_Ptgis	189984	147058	48250	47514	47514	15583	12746	11953	877
UCD_E02_Krt75	195462	152580	50147	49335	49335	17270	13245	12423	1029
UCD_E03_Irf3	193985	150995	49581	48782	48782	16811	13332	12503	1281
UCD_E04_Nmnat2	191576	149176	48822	48051	48051	16079	13231	12406	1164
UCD_E05_Rnpepl1	196525	153955	50355	49548	49548	17267	13434	12642	1086
UCD_E06_Olfr1006	197057	154421	50258	49467	49467	17352	13425	12600	868
UCD_E07_Polrmt	198466	156393	50131	49341	49341	17040	13506	12703	973
UCD_E08_Wdfy3	199376	157036	50381	49568	49568	17138	13789	12931	1056
UCD_E09_Zranb3	180515	136564	45285	44579	44579	13284	11400	10666	1103
UCD_E10_1500009L16Rik	184246	141037	46559	45832	45832	14260	11910	11087	1011
UCD_E11_Bloc1s6	199452	160566	50544	49640	49640	17243	13693	12827	949
UCD_E12_Armcx1	192264	151850	48357	47499	47499	15254	13019	12181	1157
UCD_E13_Btc	196038	156601	48708	47838	47838	15671	13235	12398	897
UCD_E14_Cad	195536	157126	48726	47852	47852	15578	13198	12311	1026
UCD_C01_B6NCRL	193893	156145	48727	47834	47834	15669	13197	12280	1177
UCD_C02_B6NCRL	187326	142330	46777	46037	46037	14300	12254	11486	850
UCD_C03_B6NCRL	184133	139710	46176	45447	45447	14051	12077	11288	1224
UCD_C04_B6NCRL	202461	162346	51706	50829	50829	18433	13935	13100	1108
UCD_C05_B6NCRL	182835	139485	46560	45799	45799	14309	11644	10852	914

## Sheet: Legend Num2ndaryFilterByControl
These data represent the number of variants detected by whole-genome sequencing shared between each Cas9-edited sample (columns) and the indicated number of control samples (rows). 0 controls indicates that the variants were filtered out by presence in other experimental samples.
Column A	The number of controls in which the specified number of variants was identified
Columns B to AY	The name of the sample (mouse)
Row 31	The total number of variants found in other samples filtered out of the whole-genome sequencing data set for each Cas9-edited sample (mouse)

## Sheet: Num2ndaryFilterByControl
seen.in.num.controls	TCP_E01_Foxr1	TCP_E02_Aimp1	TCP_E03_Gars	TCP_E04_Mettl14	TCP_E05_Pcm1	TCP_E06_Tagln2	TCP_E11_Wdr60	TCP_E12_Fer	TCP_E07_Phrf1	TCP_E08_Shisa6	TCP_E09_Ptp4a2	TCP_E10_Mink1	BCM_E01_Akr1b3	BCM_E02_Chac1	BCM_E03_Dnajc12	BCM_E04_Dmxl1	BCM_E05_Focad	BCM_E06_Fam192a	BCM_E07_Fsd1l	JAX_E01_Lpgat1	JAX_E02_Ptprk	JAX_E03_Dusp15	JAX_E04_Dusp22	JAX_E05_Hspb6	JAX_E06_Nt5dc2	JAX_E07_Polr1d	JAX_E08_Dgkb	JAX_E09_Rasgef1a	JAX_E10_Tmem171	UCD_E01_Ptgis	UCD_E02_Krt75	UCD_E03_Irf3	UCD_E04_Nmnat2	UCD_E05_Rnpepl1	UCD_E06_Olfr1006	UCD_E07_Polrmt	UCD_E08_Wdfy3	UCD_E09_Zranb3	UCD_E10_1500009L16Rik	UCD_E11_Bloc1s6	UCD_E12_Armcx1	UCD_E13_Btc	UCD_E14_Cad	BCM_E08_Nat8	BCM_E09_Psma5	BCM_E10_Pomp	BCM_E11_Prexf2	BCM_E12_Plxnb1	BCM_E13_Pyroxd2
0	716	832	1177	817	538	729	454	450	767	857	968	765	875	914	743	843	844	699	886	396	472	315	479	394	397	338	336	377	421	761	840	629	559	799	813	809	975	318	475	771	465	712	665	960	1054	931	764	858	901
1	797	895	952	800	597	788	596	590	763	871	1005	693	876	966	711	757	851	606	748	378	544	409	593	435	460	426	435	504	383	567	693	657	661	894	1049	945	818	431	497	804	626	949	680	903	815	907	739	752	875
2	489	687	713	680	395	439	406	366	489	573	593	518	514	590	400	520	513	423	434	275	362	284	371	335	311	304	246	338	260	396	430	451	485	704	666	771	703	322	356	727	413	682	685	519	442	553	458	492	539
3	337	331	344	339	280	308	271	318	399	449	468	401	372	412	288	400	395	341	333	209	313	222	295	239	249	244	245	280	242	347	351	339	414	367	358	404	386	246	277	418	291	330	341	397	355	400	336	338	414
4	247	259	274	257	237	278	268	284	351	380	401	365	315	346	221	366	332	278	290	170	308	211	243	223	244	197	199	259	205	356	372	348	347	322	318	347	360	239	274	352	275	327	284	336	304	354	338	298	335
5	263	231	233	221	203	251	226	269	339	319	333	309	307	326	247	303	294	273	247	153	215	185	205	214	240	187	209	207	159	259	303	287	279	271	316	261	278	184	218	302	259	246	257	308	276	313	291	270	286
6	261	223	249	245	224	269	244	261	282	320	350	328	309	295	207	334	283	248	278	181	272	200	252	263	245	202	220	219	195	256	267	297	292	276	249	266	276	197	207	245	273	309	281	313	269	279	284	289	279
7	226	224	245	206	193	233	254	237	282	271	307	271	249	252	199	246	262	237	235	133	228	215	198	206	220	149	168	210	153	240	222	256	247	234	250	252	245	186	206	259	271	249	214	259	251	259	245	220	290
8	206	212	211	218	188	210	208	215	279	265	298	275	234	237	197	252	252	198	232	145	222	188	200	204	206	189	191	216	169	215	230	227	246	249	230	219	213	208	196	248	275	238	241	244	253	227	227	216	228
9	213	200	179	204	208	246	202	236	274	288	269	255	231	228	160	217	244	200	188	152	227	180	209	192	197	202	202	189	187	220	207	235	215	230	248	195	206	172	168	231	261	227	198	235	222	244	210	192	214
10	216	184	193	212	161	219	183	226	216	230	241	229	201	245	180	221	235	183	198	172	188	177	187	191	215	188	202	207	190	211	220	226	233	205	222	230	222	177	185	235	256	222	202	236	245	223	218	218	246
11	192	212	189	182	150	219	182	214	231	220	218	219	242	248	224	230	249	243	257	217	268	227	237	248	243	222	248	253	231	188	203	224	221	189	188	191	201	166	174	218	232	198	193	253	243	251	225	262	265
12	199	163	219	203	210	219	211	221	215	217	238	240	166	163	126	207	166	157	163	139	179	167	157	177	172	159	158	174	157	192	213	216	206	214	218	221	187	141	200	216	229	217	215	158	183	155	166	163	159
13	190	208	216	206	194	195	193	203	221	219	229	220	176	170	140	170	163	154	157	146	174	140	132	142	174	152	129	151	137	209	196	185	204	196	211	202	192	172	183	212	218	208	205	161	164	158	153	154	175
14	204	188	200	221	205	218	225	219	228	234	229	216	155	184	158	185	182	153	172	157	178	161	155	173	170	137	167	180	139	197	194	214	206	210	212	213	201	187	195	223	219	207	205	181	175	169	162	162	187
15	210	213	192	213	206	228	212	208	221	227	225	228	152	173	143	167	158	165	163	153	141	160	174	161	181	148	159	149	152	222	229	214	219	195	190	205	209	171	201	190	215	208	221	160	174	161	162	164	152
16	283	263	265	273	257	281	262	261	264	249	263	282	156	154	150	142	143	162	150	137	161	156	147	159	167	141	167	155	157	271	288	279	270	222	233	227	265	251	256	282	269	229	270	160	157	154	148	148	162
17	754	741	753	751	739	764	764	754	765	731	754	753	153	164	150	170	166	172	166	151	163	180	166	175	204	145	172	182	144	745	764	745	765	628	615	653	747	727	728	754	754	644	745	156	172	168	144	154	169
18	183	179	178	171	171	206	200	170	196	167	166	184	167	171	156	164	164	163	166	168	171	166	171	179	204	144	157	163	160	186	196	191	195	183	190	173	187	174	167	197	193	180	188	162	169	158	167	162	172
19	202	172	179	197	191	203	193	182	208	186	191	201	172	190	156	174	141	186	170	154	173	180	181	182	201	163	177	187	166	214	203	210	183	184	199	189	175	174	175	213	201	205	186	174	195	161	174	172	189
20	196	197	199	199	199	219	210	213	204	195	209	198	180	185	163	180	162	178	181	181	183	186	180	173	206	177	191	181	174	197	205	193	211	186	198	189	202	194	191	202	198	196	202	179	179	175	168	160	177
21	237	217	213	202	199	203	210	207	209	209	208	206	202	202	187	202	183	183	214	178	188	205	196	185	191	166	198	195	172	216	217	215	203	214	202	188	226	205	212	214	219	193	223	202	208	184	197	189	209
22	222	207	221	202	205	217	220	222	211	227	220	204	199	206	205	194	188	180	200	195	198	205	192	197	215	186	204	202	184	225	216	217	223	231	214	203	219	206	212	216	234	218	222	208	192	202	203	203	205
23	235	239	244	237	234	245	236	242	254	255	228	249	224	211	221	228	214	205	214	204	219	226	236	234	248	215	222	216	214	249	244	251	245	243	245	259	239	239	235	243	242	242	228	230	224	233	208	213	234
24	280	271	273	273	261	262	271	275	280	277	258	259	252	259	254	257	258	253	253	237	234	259	242	242	258	244	252	246	231	271	259	281	274	277	259	281	282	277	261	266	271	250	285	255	245	264	249	252	236
25	348	348	344	339	339	332	345	325	322	350	312	342	329	320	307	308	326	327	336	321	319	328	332	328	346	324	331	325	320	343	334	341	331	339	336	341	349	330	335	344	346	332	337	341	331	325	325	315	316
26	367	365	369	362	373	367	364	363	363	373	356	367	353	367	351	367	353	349	361	336	349	353	340	343	362	339	347	355	329	373	363	364	363	363	368	365	367	360	359	363	375	354	366	360	363	358	345	338	368
27	618	618	618	617	611	623	611	630	624	622	615	628	595	607	613	606	621	615	614	596	602	613	605	611	609	594	601	611	577	634	615	624	622	617	614	621	623	600	616	616	625	615	625	606	612	606	610	612	603
28	2322	2318	2318	2314	2314	2325	2314	2310	2317	2319	2316	2317	2310	2317	2319	2304	2325	2319	2317	2300	2303	2312	2294	2317	2317	2295	2311	2312	2296	2316	2320	2306	2323	2314	2321	2310	2322	2309	2317	2317	2319	2314	2321	2313	2315	2312	2320	2321	2299
Total Num Filtered Out by Secondary Filters	11213	11397	11960	11361	10282	11296	10535	10671	11774	12100	12468	11722	10666	11102	9576	10714	10667	9850	10323	8334	9554	8810	9369	9122	9452	8577	8844	9243	8504	11076	11394	11222	11242	11556	11732	11730	11875	9563	10076	11878	11024	11501	11285	10969	10787	10884	10236	10287	10884
[truncated: 1 more columns]
