# Supplementary material for: Whole genome analysis for 163 gRNAs in Cas9-edited mice reveals minimal off-target activity
Source: Commun Biol. 2023 Jun 10;6:626. doi: 10.1038/s42003-023-04974-0 (PMC10257658; doi:10.1038/s42003-023-04974-0)
Supplement: Supplementary file 6 — Supplementary Data 3 [file 42003_2023_4974_MOESM6_ESM.xlsx]

## Sheet: Legend
Column A	Sample	Name for sequence file name
Column B	Gene Targeted	Intended gene target
Column C	Variant.Chrom	Chromosome of off-target
Column D	Variant.Start	Start coordinate for off-target variant
Column E	Variant.Stop	Stop coordinate for off-target variant
Column F	Variant.Ref	Reference allele variant
Column G	Variant.Alt	Alternate allele variant
Column H	Offtarget.Chrom	Chromosome of off-target guide RNA
Column I	Offtarget.Start	Start coordinate for off-target guide RNA including PAM
Column J	Offtarget.End	Stop coordinate for off-target guide RNA including PAM
Column K	Offtarget.Strand	Off-target guide RNA strand: plus (+) or minus (-)
Column L	Number.Mismatch	Number of mismatches for off-target site compared to on-target.
Column M	On.Target.Sequence	On target guide RNA sequence without PAM
Column N	Off.Target.Sequence	Off-target guide RNA sequence with PAM. Mismatches indicated by lowercase
Column O	PAM	PAM sequence for offtarget guide
Column P	PAM.Type	Either NAG or NGG; N=A,C,G,T
Column Q	Variant.Class	Classification of off-target event. Abbreviations: SNV=single nucleotide variant; indel=insertion/deletion; SV=structural variant; del=deletion; dup=duplication; and inv=inversion
Column R	Location	Position of computationally detected off-target event relative to gene
Column S	BAM.file.Confirmed	Visual inspection of reads overlapping computationally predicted offarget event
Column T	Sanger.Sequence.Confirmed	PCR and Sanger sequencing confirmation of mutation in founder DNA. Abbreviations: y= yes confirmed, n = not detected, and n.d. = not determined
Column U	CIRCLE-seq.Confirmed	Off target guide activity confirmed using CIRCLE-seq
Column V	Offtarget.ID	Name of off-target event
Column W	Note	Additional comments/observations pertaining to off-target validation.Ensembl database (Build 102) was used as reference for SVs
Column X	Supplementary Figures	IGV screenshot provided as panel in Supplementary Figures
Column Y	PCR Fwd	Forward primer used for PCR and Sanger sequencing of predicted off-target site
Column Z	PCR Rev	Reverse primer used for PCR and Sanger sequencing of predicted off-target site
Column AA	Size (bp)	Predicted amplicon size of wild-type predicted off-target site

## Sheet: WGS Detected Off Target Sites
Sample Name	GeneTargeted	Variant.Chrom	Variant.Start	Variant.Stop	Variant.Ref	Variant.Alt	Offtarget.Chrom	Offtarget.Start	Offtarget.End	Offtarget.Strand	Number.Mismatches	On.Target.Sequence	Off.Target.Sequence	PAM	PAM.Type	Variant.Class	Location	BAM.file.Confirmed	Sanger.Sequence.Confirmed	CIRCLE-seq.Confirmed	Offtarget.ID	Note	Supplemental Figure	PCR Fwd	PCR Rev	Size (bp)
TCP_E02_Aimp1	Aimp1	chr14	46941794	.	C	G	chr14	46941784	46941807	+	6	TAGTTAGGGAGCGCGAGTGA	gAGTgAGGGcGgGaGAGaGAGAG	GAG	NAG	SNV	intronic	y	n.d.	n.d.	Aimp1_OT1	Samd4
TCP_E02_Aimp1	Aimp1	chr14	109261935	.	TAAG	T	chr14	109261925	109261948	-	6	GACCTTAGTACTTGTTTAAA	GACCTTcaTtCTTaTTgAAtTAG	TAG	NAG	indel	intergenic	n	n.d.	n.d.	Aimp1_OT2
TCP_E02_Aimp1	Aimp1	chr14	109261943	.	A	AT	chr14	109261925	109261948	-	6	GACCTTAGTACTTGTTTAAA	GACCTTcaTtCTTaTTgAAtTAG	TAG	NAG	indel	intergenic	n	n.d.	n.d.	Aimp1_OT2
TCP_E02_Aimp1	Aimp1	chr14	109261945	.	G	C	chr14	109261925	109261948	-	6	GACCTTAGTACTTGTTTAAA	GACCTTcaTtCTTaTTgAAtTAG	TAG	NAG	SNV	intergenic	n	n.d.	n.d.	Aimp1_OT2
TCP_E02_Aimp1	Aimp1	chr14	109261947	.	T	G	chr14	109261925	109261948	-	6	GACCTTAGTACTTGTTTAAA	GACCTTcaTtCTTaTTgAAtTAG	TAG	NAG	SNV	intergenic	n	n.d.	n.d.	Aimp1_OT2
TCP_E02_Aimp1	Aimp1	chr17	72919917	.	G	C	chr17	72919913	72919936	-	6	GACCTTAGTACTTGTTTAAA	GACCTTAcTACaTtTTgAgcGGG	GGG	NGG	SNV	intronic	y	n.d.	n.d.	Aimp1_OT3	Lbh
TCP_E02_Aimp1	Aimp1	chr17	72919919	.	T	C	chr17	72919913	72919936	-	6	GACCTTAGTACTTGTTTAAA	GACCTTAcTACaTtTTgAgcGGG	GGG	NGG	SNV	intronic	y	n.d.	n.d.	Aimp1_OT3	Lbh
TCP_E02_Aimp1	Aimp1	chr3	152832706	.	A	G	chr3	152832692	152832715	+	6	TAGTTAGGGAGCGCGAGTGA	TgGTaAGGGAGgGaGgGTGgGGG	GGG	NGG	SNV	intronic	y	n.d.	n.d.	Aimp1_OT4	Pigk
TCP_E02_Aimp1	Aimp1	chr3	152832710	.	T	G	chr3	152832692	152832715	+	6	TAGTTAGGGAGCGCGAGTGA	TgGTaAGGGAGgGaGgGTGgGGG	GGG	NGG	SNV	intronic	y	n.d.	n.d.	Aimp1_OT4	Pigk
TCP_E02_Aimp1	Aimp1	chr7	16316161	.	T	C	chr7	16316139	16316162	-	6	TAGTTAGGGAGCGCGAGTGA	gAGggtGGGAGgGaGAGTGAGAG	GAG	NAG	SNV	intronic	y	n.d.	n.d.	Aimp1_OT5	Bbc3
BCM_E01_Akr1b3	Akr1b3	chr18	77603310	.	A	C	chr18	77603303	77603326	-	6	TCGTCATGATTGGAGCTGTG	TCaTCcTGAaTGGgGgTGgGGGG	GGG	NGG	SNV	exonic	y	n.d.	n.d.	Akr1b3_OT2	Gm41784
BCM_E01_Akr1b3	Akr1b3	chr4	138652812	.	A	C	chr4	138652794	138652817	-	6	GGTGGCCAGGCTCCGAAGCG	GGgGGtggGGCTCtGAAGtGCAG	CAG	NAG	SNV	intronic	y	n.d.	n.d.	Akr1b3_OT3	Gm32662
BCM_E01_Akr1b3	Akr1b3	chr8	105891296	.	C	CT	chr8	105891290	105891313	-	4	GGTGGCCAGGCTCCGAAGCG	GcTGaCCAGGCcCCGAAGCtGGG	GGG	NGG	indel	exonic	y	y	n.d.	Akr1b3_OT1	Edc4	Supplementary Figure 3a	AGTTGCCAGGCTATGTTCCA	CAATGCGCTGTACTTGTGCT	458
BCM_E01_Akr1b3	Akr1b3	chr9	102715936	102716647	DEL;ID=.	.	chr9	102716578	102716601	+	6	TCGTCATGATTGGAGCTGTG	TgGTCcTGATTcGAGgTGgaTGG	TGG	NGG	SV-Del	intergenic	n	n.d.	n.d.	Akr1b3_OT4
BCM_E01_Akr1b3	Akr1b3	chrX	159987829	.	T	G	chrX	159987816	159987839	+	6	GGTGGCCAGGCTCCGAAGCG	GGTGGgCAGGCgtgGggGCGGGG	GGG	NGG	SNV	intergenic	y	n.d.	n.d.	Akr1b3_OT5
UCD_E12_Armcx1	Armcx1	chr1	134093264	.	T	C	chr1	134093262	134093285	+	6	TTTACACCTGGACCATTCTC	cTTAaACCTGGtaCccTCTCCAG	CAG	NAG	SNV	exonic	y	n.d.	n.d.	Armcx1_OT1	Gm32039
UCD_E13_Btc	Btc	chr16	6064428	6066414	INV;ID=.	.	chr16	6065104	6065127	-	6	TCCACAAGTAGATGCTGAGC	cCttCcAGgAGcTGCTGAGCTAG	TAG	NAG	SV-Inv	intronic	n	n.d.	n.d.	Btc_OT2	Rbfox1
UCD_E13_Btc	Btc	chr2	98662737	98665158	DUP;ID=.	.	chr2	98663416	98663439	+	5	TCCACAAGTAGATGCTGAGC	TCCAgAAGggcATtCTGAGCTGG	TGG	NGG	SV-Dup	intergenic	n	n.d.	n.d.	Btc_OT1		Supplementary Figure 11a
UCD_E14_Cad	Cad	chr8	96140423	96142474	INV;ID=.	.	chr8	96141712	96141735	+	6	TTTAGGGCAAGACCACTTCA	TTcAGGtCAgttCCAtTTCAGGG	GGG	NGG	SV-Inv	intergenic	n	n.d.	n.d.	Cad_OT1
BCM_E02_Chac1	Chac1	chr13	85740918	85740918	INS;ID=.	.	chr13	85740916	85740939	+	6	TAGGTAAGAGCAGGGTAGCA	aAGGgAAGgGaAGGGaAGgAAAG	AAG	NAG	SV-Ins	intergenic	n	n.d.	n.d.	Chac1_OT1
JAX_E08_Dgkb	Dgkb	chr9	95232724	95235899	INV;ID=.	.	chr9	95234631	95234654	-	6	GTTAGATGTTTCTATCTCCA	tTTAGtTaTTTCaATCaCCtGGG	GGG	NGG	SV-Inv	intergenic	n	n.d.	n.d.	Dgkb_OT1
BCM_E04_Dmxl1	Dmxl1	chr1	171444875	171446041	INV;ID=.	.	chr1	171445267	171445290	+	6	CAGGAATTCTCTCTTAAAAG	gAGtgAcTCaCTCTcAAAAGCAG	CAG	NAG	SV-Inv	intronic	n	n.d.	n.d.	Dmxl1_OT5	F11r
BCM_E04_Dmxl1	Dmxl1	chr13	12692700	.	T	TG	chr13	12692683	12692706	+	6	ATACACATATTACAACTAGG	ATtCtCtTtTTAaAACTgGGGGG	GGG	NGG	indel	intergenic	y	n.d.	n.d.	Dmxl1_OT8	Homopolymeric stretch G's
BCM_E04_Dmxl1	Dmxl1	chr19	30094277	30095022	DEL;ID=.	.	chr19	30094895	30094918	+	5	ATACACATATTACAACTAGG	gTACAaATATTcCcACcAGGCAG	CAG	NAG	SV-Del	Intergenic	n	n	n.d.	Dmxl1_OT1		Supplementary Figure 3c	GCCCGTTGTCACAGTGATTC	ACCTGTCTCCCAGAACCTCT	758
BCM_E04_Dmxl1	Dmxl1	chr2	21678287	.	A	C	chr2	21678286	21678309	+	6	ATACACATATTACAACTAGG	ATtCcCATtTTcCAAtcAGGTAG	TAG	NAG	SNV	intronic	y	n.d.	n.d.	Dmxl1_OT4	Gpr158
BCM_E04_Dmxl1	Dmxl1	chr3	131125491	.	CATGGTCCAGGTT	C	chr3	131125496	131125519	-	3	GGATCATCTGGAGAATAACC	caAaCATCTGGAGAATAACCTGG	TGG	NGG	indel	intronic	y	n	n.d.	Dmxl1_OT3		Supplementary Figure 4b	CTGAAGAGGCCAGAGGTGTT	TGTGGATGGGGTAGAGAGCA	500
BCM_E04_Dmxl1	Dmxl1	chr4	67134241	67136150	INV;ID=.	.	chr4	67135528	67135551	+	6	ATACACATATTACAACTAGG	ATACcaAaATTACAgtTAtGAAG	AAG	NAG	SV-Inv	intergenic	n	n.d.	n.d.	Dmxl1_OT6
BCM_E04_Dmxl1	Dmxl1	chr4	67134241	67136150	INV;ID=.	.	chr4	67136033	67136056	-	6	CAGGAATTCTCTCTTAAAAG	CtGGAAcTCaCTCTgtAAAcCAG	AAG	NAG	SV-Inv	intergenic	n	n.d.	n.d.	Dmxl1_OT6
BCM_E04_Dmxl1	Dmxl1	chr5	23647540	.	CA	C	chr5	23647524	23647547	-	6	GGATCATCTGGAGAATAACC	GGATggTggGGAGAAgAACaGAG	GAG	NAG	indel	intronic	n	n.d.	n.d.	Dmxl1_OT7	Srpk2
BCM_E04_Dmxl1	Dmxl1	chr5	23647543	.	CAT	C	chr5	23647524	23647547	-	6	GGATCATCTGGAGAATAACC	GGATggTggGGAGAAgAACaGAG	GAG	NAG	indel	intronic	n	n.d.	n.d.	Dmxl1_OT7	Srpk2
BCM_E04_Dmxl1	Dmxl1	chr5	23647548	.	T	C	chr5	23647524	23647547	-	6	GGATCATCTGGAGAATAACC	GGATggTggGGAGAAgAACaGAG	GAG	NAG	SNV	intronic	n	n.d.	n.d.	Dmxl1_OT7	Srpk2
BCM_E04_Dmxl1	Dmxl1	chr9	39261150	39262819	INV;ID=.	.	chr9	39261814	39261837	+	5	ATACACATATTACAACTAGG	ATtCACATATaAaAACcAtGTGG	TGG	NGG	SV-Inv	intergenic	n	n.d.	n.d.	Dmxl1_OT2		Supplementary Figure 4a
BCM_E04_Dmxl1	Dmxl1	chrX	41302894	.	C	A	chrX	41302893	41302916	-	6	ATTAAAAAATACATGTCGTA	ATTttAAAcTACAcGgtGTAGAG	GAG	NAG	SNV	intergenic	y	n.d.	n.d.	Dmxl1_OT9
BCM_E03_Dnajc12	Dnajc12	chr16	53839583	.	T	TG	chr16	53839567	53839590	+	6	GTTTCACACGTGCCCTGGGG	GTTTaAgAtcTGgCtTGGGGGGG	GGG	NGG	indel	intergenic	y	n.d.	n.d.	Dnajc12_OT2	Homopolymeric stretch G's
BCM_E03_Dnajc12	Dnajc12	chr19	59592301	.	C	CT	chr19	59592295	59592318	-	3	GTTTCACACGTGCCCTGGGG	GTTTCACACccaCCCTGGGGTGG	TGG	NGG	indel	intergenic	y	y	n.d.	Dnajc12_OT1		Supplementary Figure 3b	GAAAGAACAGATGCCCACCG	AGTGTGTGTCAGAGCTTGGA	482
BCM_E03_Dnajc12	Dnajc12	chr5	74149542	.	T	C	chr5	74149523	74149546	+	6	CTCCTTCTAAACTCTTGCTC	CTCtccCTgcACcCTTGCTCCAG	CAG	NAG	SNV	intergenic	n	n.d.	n.d.	Dnajc12_OT3
BCM_E03_Dnajc12	Dnajc12	chr9	28430823	28432594	INV;ID=.	.	chr9	28431400	28431423	+	6	GTGTAATATGCTACAACAAG	GaaTAATATtCTgCAAtAAtTAG	TAG	NAG	SV-Inv	intronic	n	n.d.	n.d.	Dnajc12_OT4	Opcml
JAX_E03_Dusp15	Dusp15	chr10	108221247	108223178	INV;ID=.	.	chr10	108221884	108221907	-	5	ACCAATAGAGAAGAGCTGCG	AgCtAgAGAcAAGAGCTcCGGGG	GGG	NGG	SV-Inv	intronic	n	n.d.	n.d.	Dusp15_OT1	Ppp1r12a	Supplementary Figure 7c
JAX_E03_Dusp15	Dusp15	chr11	13754024	13757182	INV;ID=.	.	chr11	13756571	13756594	+	6	ACCAATAGAGAAGAGCTGCG	AgCtAgAGAcAAGAGCTcCcAGG	AGG	NGG	SV-Inv	intergenic	n	n.d.	n.d.	Dusp15_OT2
JAX_E03_Dusp15	Dusp15	chr12	78785743	78788379	INV;ID=.	.	chr12	78786529	78786552	-	6	ACCAATAGAGAAGAGCTGCG	AtgAATAGAGAtaAGCaGCaTGG	TGG	NGG	SV-Inv	intronic	n	n.d.	n.d.	Dusp15_OT3	Mpp5
JAX_E03_Dusp15	Dusp15	chr12	102790357	.	C	CT	chr12	102790351	102790373	-	3	GTCTCAGGTAGAGATCAGGG	ATCTCAGG-AGAGATCAGAGGGG	GGG	NGG	indel	intronic	y	n.d.	y	Dusp15_OT8	Btbd7	Supplementary Figure 11b
JAX_E03_Dusp15	Dusp15	chr2	99780480	99783741	INV;ID=.	.	chr2	99781203	99781226	+	6	ACCAATAGAGAAGAGCTGCG	AgCtAgAGtcAAGAGCTcCGGGG	GGG	NGG	SV-Inv	intergenic	n	n.d.	n.d.	Dusp15_OT4
JAX_E03_Dusp15	Dusp15	chr2	152950354	152950932	DEL;ID=.	.	chr2	152950851	152950874	+	6	CCTGTTGGTGAGCCTTGGGA	CagGgaGGTcAGCCTgGGGACAG	CAG	NAG	SV-Del	intronic	y	n.d.	n.d.	Dusp15_OT5	Dusp15;target locus
JAX_E03_Dusp15	Dusp15	chr5	58139163	58140582	INV;ID=.	.	chr5	58140399	58140422	-	6	ACCAATAGAGAAGAGCTGCG	AgCtAgAGAcAAGAGCTctGGGG	GGG	NGG	SV-Inv	intergenic	n	n.d.	n.d.	Dusp15_OT6
JAX_E03_Dusp15	Dusp15	chr7	78090540	78093792	INV;ID=.	.	chr7	78090904	78090927	+	6	CCTGTTGGTGAGCCTTGGGA	tggGTTGGTGAGCaggGGGATGG	TGG	NGG	SV-Inv	intergenic	n	n.d.	n.d.	Dusp15_OT7
JAX_E04_Dusp22	Dusp22	chr12	38729726	.	T	G	chr12	38729711	38729734	+	6	ATCCTGCTCCTAAGTGCAGG	ATCCTGCTtggggGTGgAGGAGG	AGG	NGG	SNV	intergenic	y	n.d.	n.d.	Dusp22_OT1
JAX_E04_Dusp22	Dusp22	chr12	80179805	80181320	INV;ID=.	.	chr12	80181018	80181041	-	6	CATGTTTGCCAAGGCCGTGA	aATtTTTcCCAAGtCCtTcAGGG	GGG	NGG	SV-Inv	intronic	n	n.d.	n.d.	Dusp22_OT2	Actn1
JAX_E04_Dusp22	Dusp22	chr3	133318076	.	G	C	chr3	133318058	133318081	-	6	CACTCAAACCCCAAGTCACA	acCTCcAACaCtAAGgCACATAG	TAG	NAG	SNV	intronic	y	n.d.	n.d.	Dusp22_OT3	Ppa2
JAX_E04_Dusp22	Dusp22	chr5	106155901	106157937	INV;ID=.	.	chr5	106156218	106156241	-	6	ATCCTGCTCCTAAGTGCAGG	AaCCTGCctCTAgGTGgAGaCGG	CGG	NGG	SV-Inv	intergenic	n	n.d.	n.d.	Dusp22_OT4
BCM_E06_Fam192a	Fam192a	chr15	12198466	12201113	INV;ID=.	.	chr15	12199181	12199204	-	6	TAAATTCTCACAGTCAGTAG	TAAATgCTCACtaatAGgAGTAG	TAG	NAG	SV-Inv	intergenic	n	n.d.	n.d.	Fam192a_OT1
BCM_E06_Fam192a	Fam192a	chrY	1093016	1095331	INV;ID=.	.	chrY	1094105	1094128	+	6	TAAATTCTCACAGTCAGTAG	cAAtTctTCACAGTtAGaAGGAG	GAG	NAG	SV-Inv	intronic	n	n.d.	n.d.	Fam192a_OT2	Uty
BCM_E07_Fsd1l	Fsd1l	chr1	175458201	175458889	DEL;ID=.	.	chr1	175458448	175458471	-	6	TAGAGAAAAAATAGTTGGAT	TtGAtccAAAATAtTgGGATTGG	TGG	NGG	SV-Del	intronic	n	n.d.	n.d.	Fsd1l_OT5	Rgs7
BCM_E07_Fsd1l	Fsd1l	chr3	145656956	.	C	CA	chr3	145656950	145656973	-	3	AACTACAACCAAAGATTGAG	ttCTACAACCAAgGATTGAGTGG	TGG	NGG	indel	intergenic	y	y	n.d.	Fsd1l_OT1		Supplementary Figure 4c	AAGCAGGCATACACACACAC	GCCAGGTGGAGGAAACAAAC	459
BCM_E07_Fsd1l	Fsd1l	chr6	31189968	31190687	DEL;ID=.	.	chr6	31190459	31190482	-	6	TAGAGAAAAAATAGTTGGAT	gAaAGAgAAAAcAaTTGGAgTGG	TGG	NGG	SV-Del	intronic	n	n.d.	n.d.	Fsd1l_OT3	Lncpint
BCM_E07_Fsd1l	Fsd1l	chr6	132745702	.	ACAG	A	chr6	132745700	132745723	+	6	TAGAGAAAAAATAGTTGGAT	TAcAGAAAgAtTAcTTGcAaGAG	GAG	NAG	indel	intergenic	n	n.d.	n.d.	Fsd1l_OT4
BCM_E07_Fsd1l	Fsd1l	chr6	132745708	.	AG	A	chr6	132745700	132745723	+	6	TAGAGAAAAAATAGTTGGAT	TAcAGAAAgAtTAcTTGcAaGAG	GAG	NAG	indel	intergenic	n	n.d.	n.d.	Fsd1l_OT4
BCM_E07_Fsd1l	Fsd1l	chr8	20988581	20993593	INV;ID=.	.	chr8	20990253	20990276	+	5	TAGAGAAAAAATAGTTGGAT	cAGAGAgAgAATAtaTGGATAGG	AGG	NGG	SV-Inv	intergenic	n	n.d.	n.d.	Fsd1l_OT2		Supplementary Figure 5a
BCM_E07_Fsd1l	Fsd1l	chrX	97216426	.	T	A	chrX	97216406	97216429	+	6	ATTTAGTGCAGCCATCTTTC	AcTaAtTGCAGaCATCTaTtAAG	AAG	NAG	SNV	intergenic	n	n.d.	n.d.	Fsd1l_OT6
TCP_E03_Gars	Gars	chr5	18423092	18423438	DEL;ID=.	.	chr5	18423284	18423307	-	6	GCTCCCTCTACTCACTGAAA	tCTCCCTCTACcCACccActTGG	TGG	NGG	SV-Del	intergenic	n	n.d.	n.d.	Gars_OT1
JAX_E05_Hspb6	Hspb6	chr1	44942487	44943168	INV;ID=.	.	chr1	44942724	44942747	-	6	GGACAGTCTACACAAGTCCT	GGAgAGTCTAagaAAaTgCTAAG	AAG	NAG	SV-Inv	intergenic	n	n.d.	n.d.	Hspb6_OT2
JAX_E05_Hspb6	Hspb6	chr1	57957618	.	GTCC	G	chr1	57957602	57957625	+	3	GGACAGTCTACACAAGTCCT	GcACAGTCcACACtAGTCCTTGG	TGG	NGG	indel	intronic	y	y	n.d.	Hspb6_OT1		Supplementary Figure 8a	TGCAAGCCTCAGGAAAGTCA	TGGCTGATGGTGACCTCCTA	579
UCD_E03_Irf3	Irf3	chr12	60521273	60523875	INV;ID=.	.	chr12	60522952	60522975	+	6	ATAGTGGGAAAGTATGAGAA	ATAaTttGAAAGTcaGtGAAAGG	AGG	NGG	SV-Inv	intergenic	n	n.d.	n	Irf3_OT3
UCD_E03_Irf3	Irf3	chr13	75721615	.	CCTACCTTTCT	C	chr13	75721618	75721641	-	2	ATAGTGGGAAAGTATGAGAA	AcAGTaGGAAAGTATGAGAAAGG	AGG	NGG	indel	intronic	y	y	y	Irf3_OT2	Ell2	Supplementary Figure 10c	CCTAAAGAAAGTTCTTCCCATGAGC	CTTTCTCATCCTACCCTGTCCTACG	249
UCD_E03_Irf3	Irf3	chr13	75721619	.	CCTTTCTCATA	C	chr13	75721618	75721641	-	2	ATAGTGGGAAAGTATGAGAA	AcAGTaGGAAAGTATGAGAAAGG	AGG	NGG	indel	intronic	y	y	y	Irf3_OT2	Ell2	Supplementary Figure 10c	CCTAAAGAAAGTTCTTCCCATGAGC	CTTTCTCATCCTACCCTGTCCTACG	249
UCD_E03_Irf3	Irf3	chr17	55022103	.	C	CA	chr17	55022083	55022106	-	5	ATAGTGGGAAAGTATGAGAA	tTtGTGGGAgAaTAaGAGAAGAG	GAG	NAG	indel	intergenic	y	n.d.	n	Irf3_OT1	Homopolymeric stretch A's	Supplementary Figure 10b
UCD_E02_Krt75	Krt75	chr7	34367589	34368008	DEL;ID=.	.	chr7	34367905	34367928	+	6	GTAGAGCTTAAGCTACCTAA	GTAGAGCTTtAGtTtCtcAgCAG	CAG	NAG	SV-Del	intronic	n	n.d.	n.d.	Krt75_OT1	Lam14a
JAX_E01_Lpgat1	Lpgat1	chr1	12482904	12487726	INV;ID=.	.	chr1	12487620	12487643	+	6	CCTCGGGAGGATATCCTGCA	gaTCtGGAGGATATCaTcCtGAG	GAG	NAG	SV-Inv	intergenic	n	n.d.	n.d.	Lpgat1_OT3
JAX_E01_Lpgat1	Lpgat1	chr1	191749245	191749840	DEL;ID=.	.	chr1	191749675	191749698	-	6	CCTCGGGAGGATATCCTGCA	tCcCtGcAGGATATCCTcCcGAG	GAG	NAG	SV-Del	intronic	y	n.d.	n.d.	Lpgat1_OT2	Lpgat1; target locus
JAX_E01_Lpgat1	Lpgat1	chr1	191749693	.	C	A	chr1	191749675	191749698	-	6	CCTCGGGAGGATATCCTGCA	tCcCtGcAGGATATCCTcCcGAG	GAG	NAG	SNV	intronic	y	n.d.	n.d.	Lpgat1_OT2	Lpgat1; target locus
JAX_E01_Lpgat1	Lpgat1	chr18	39815173	.	CCCTT	C	chr18	39815161	39815184	+	3	GTCTTAAAATTCCCTTCCTG	GgCTTtAAATTCCCTTCCTaGGG	GGG	NGG	indel	intronic	y	y	y	Lpgat1_OT1	Gm41707	Supplementary Figure 7a	GCCATTTCTCCCTCCAGCTT	AATTAACCACCCCACCAGGC	655
JAX_E01_Lpgat1	Lpgat1	chr3	4531646	4533227	INV;ID=.	.	chr3	4532957	4532980	+	6	GTCTTAAAATTCCCTTCCTG	GTCTTccccTTCCaTTCCTtTAG	TAG	NAG	SV-Inv	intergenic	n	n.d.	n	Lpgat1_OT4
JAX_E01_Lpgat1	Lpgat1	chr7	24317592	24319538	INV;ID=.	.	chr7	24318503	24318526	-	6	GTCTTAAAATTCCCTTCCTG	ccCTcAAAATTgCaaTCCTGGGG	GGG	NGG	SV-Inv	intronic	n	n.d.	n	Lpgat1_OT5	Zfp94
JAX_E01_Lpgat1	Lpgat1	chrX	67454022	67455952	INV;ID=.	.	chrX	67454038	67454061	+	6	ATTTTTCTAAGTTTGAAACT	tTccTgCTgAGTTTGAAACcAAG	AAG	NAG	SV-Inv	intergenic	n	n.d.	n.d.	Lpgat1_OT6
TCP_E10_Mink1	Mink1	chr9	110426402	.	T	G	chr9	110426381	110426404	+	6	CTTGCTCCAGGAGTCCGGGT	CTgGCagCAGcAGgCCGGGgTGG	TGG	NGG	SNV	exonic	n	n.d.	n.d.	Mink1_OT1	Klhl18
JAX_E06_Nt5dc2	Nt5dc2	chr14	31136382	31136780	DEL;ID=.	.	chr14	31136701	31136724	-	6	GGTCGGCCCTGGACTGTGCA	aGgCtGCCCTGcACaGTcCAGGG	GGG	NGG	SV-Del	intronic	y	n.d.	n.d.	Nt5dc2_OT1	Nt5dc2; target locus
UCD_E06_Olfr1006	Olfr1006	chr1	94828421	94832936	DEL;ID=.	.	chr1	94832757	94832780	-	6	TATGCAGTCTAGAATCAATT	TATGaAGTCaAtAccaAATTAGG	AGG	NGG	SV-Del	intergenic	n	n.d.	n.d.	Olfr1006_OT1
UCD_E06_Olfr1006	Olfr1006	chr3	24826703	.	TAG	T	chr3	24826682	24826705	+	6	TTTTAGACTCCTAAGATTCT	TTTaAGACTCCatAGtgTtTTAG	TAG	NAG	indel	intronic	n	n.d.	n.d.	Olfr1006_OT2	Naaladl2
UCD_E06_Olfr1006	Olfr1006	chr3	72538214	72543098	INV;ID=.	.	chr3	72540478	72540501	-	6	TTTTAGACTCCTAAGATTCT	TTTTAGACTataAAtcTTCaAAG	AAG	NAG	SV-Inv	intergenic	n	n.d.	n.d.	Olfr1006_OT3
TCP_E05_Pcm1	Pcm1	chr8	88146777	88147310	DEL;ID=.	.	chr8	88147213	88147236	-	6	GTCTGTACGGTATGATAGCC	tTCTaTAaacaATGATAGCCTAG	TAG	NAG	SV-Del	intronic	n	n.d.	n.d.	Pcm1_OT1	Heatr3
TCP_E07_Phrf1	Phrf1	chr1	54586542	54587078	DEL;ID=.	.	chr1	54586801	54586824	+	6	ACATTCCATGTGGTACCTAT	gCATTatATGTGaTcCCTcTAGG	AGG	NGG	SV-Del	intergenic	n	n.d.	n.d.	Phrf1_OT1
TCP_E07_Phrf1	Phrf1	chr9	93884095	.	C	CTTTT	chr9	93884079	93884102	-	6	GCCTGAGGACCCCATAACAT	GtCTGAaGACaCtAcAACcTAAG	AAG	NAG	indel	intergenic	n	n.d.	n.d.	Phrf1_OT2
TCP_E07_Phrf1	Phrf1	chr9	93884098	.	C	T	chr9	93884079	93884102	-	6	GCCTGAGGACCCCATAACAT	GtCTGAaGACaCtAcAACcTAAG	AAG	NAG	SNV	intergenic	n	n.d.	n.d.	Phrf1_OT2
TCP_E07_Phrf1	Phrf1	chr9	93884099	.	A	AAT	chr9	93884079	93884102	-	6	GCCTGAGGACCCCATAACAT	GtCTGAaGACaCtAcAACcTAAG	AAG	NAG	indel	intergenic	n	n.d.	n.d.	Phrf1_OT2
TCP_E07_Phrf1	Phrf1	chr9	93884101	.	ACC	A	chr9	93884079	93884102	-	6	GCCTGAGGACCCCATAACAT	GtCTGAaGACaCtAcAACcTAAG	AAG	NAG	indel	intergenic	n	n.d.	n.d.	Phrf1_OT2
BCM_E12_Plxnb1	Plxnb1	chr12	27067041	.	GCCCTTGGAAAC	G	chr12	27067025	27067048	+	3	GGAATCCTCAGCTCAGCCCT	aGgtTCCTCAGCTCAGCCCTTGG	TGG	NGG	indel	intronic	y	y	n.d.	Plxnb1_OT1	Gm30515	Supplementary Figure 6a	ACCTAGACAGCCCTCTACCA	TCCCCTAACAGTGGCTTTCA	457
BCM_E12_Plxnb1	Plxnb1	chr3	35406011	.	AGCTCTCGGGCTCAGCCGGCTCTCCCGCTCAGCCC	A	chr3	35405996	35406019	+	4	GGAATCCTCAGCTCAGCCCT	aGAAcCCTCAGCcCAGCtCTCGG	CGG	NGG	indel	intergenic	y	y	n.d.	Plxnb1_OT2		Supplementary Figure 6b	CACAGCAGATGCCCAAACTT	AGTTACCCGGCTTCTACTGC	464
JAX_E07_Polr1d	Polr1d	chr15	99061649	99066196	INV;ID=.	.	chr15	99063502	99063525	+	6	ATTTGACTCCAGCAAAGAGG	AaTgGgCTgCAGCAAgGgGGAGG	GAG	NAG	SV-Inv	intergenic	n	n.d.	n.d.	Polr1d_OT1
JAX_E07_Polr1d	Polr1d	chr15	99061649	99066196	INV;ID=.	.	chr15	99065881	99065904	+	6	GCCCTGCTGCAAGATGAAAA	GCCCaGgaGgAAGAgGAgAAGAG	GAG	NAG	SV-Inv	intergenic	n	n.d.	n.d.	Polr1d_OT1
BCM_E10_Pomp	Pomp	chr10	99983878	99984634	DEL;ID=.	.	chr10	99984499	99984522	-	6	ACAAGGGTCATGTGCTACAG	ACcAGtaTCATtTGtTACAtCAG	CAG	NAG	SV-Del	intergenic	n	n.d.	n.d.	Pomp_OT1
BCM_E10_Pomp	Pomp	chr14	22148299	.	A	C	chr14	22148294	22148317	-	6	TGTCAGATAACCCGGATTTG	gGaCAGATAgCCCGGgggTGGGG	GGG	NGG	SNV	intronic	y	n.d.	n.d.	Pomp_OT3	1700112E06Rik
BCM_E10_Pomp	Pomp	chr5	22480669	22481403	DEL;ID=.	.	chr5	22481302	22481325	-	6	TGTCAGATAACCCGGATTTG	TGTCAGAgAAgCCaGgTTctGAG	GAG	NAG	SV-Del	intergenic	n	n.d.	n.d.	Pomp_OT4
BCM_E11_Prexf2	Prex2	chr13	4693880	.	G	T	chr13	4693871	4693894	+	6	CTTTACCTGCTGGGTAATCA	aTTTACCTGaTtGaTAgaCATAG	TAG	NAG	SNV	intergenic	n	n.d.	n.d.	Prex2_OT1
BCM_E11_Prexf2	Prex2	chr7	45560300	45560828	DUP;ID=.	.	chr7	45560322	45560345	+	6	TTGCATACAAAAAGTCAGGC	TTGaAaACAAAgAGaaAGGaAGG	AGG	NGG	SV-Dup	intronic	n	n.d.	n.d.	Prex2_OT2	Hasd17b14
BCM_E09_Psma5	Psma5	chr1	38123104	.	G	A	chr1	38123088	38123111	-	6	GACATGGCTCTTGAGAGTTT	aAgATtGCTgTTtgGAGTTTTAG	TAG	NAG	SNV	intronic	y	n.d.	n.d.	Psma5_OT4	Rev1
BCM_E09_Psma5	Psma5	chr10	83478762	.	GAAGC	G	chr10	83478765	83478788	-	6	ACGTGTCTTCCGGGAACTGA	AtGaGTCTgCCacGAAtTGAAAG	AAG	NAG	indel	intergenic	n	n.d.	n.d.	Psma5_OT5	known polymorphic region
BCM_E09_Psma5	Psma5	chr10	83478766	.	C	CTT	chr10	83478765	83478788	-	6	ACGTGTCTTCCGGGAACTGA	AtGaGTCTgCCacGAAtTGAAAG	AAG	NAG	indel	intergenic	n	n.d.	n.d.	Psma5_OT5	known polymorphic region
BCM_E09_Psma5	Psma5	chr10	83478773	.	TTC	T	chr10	83478765	83478788	-	6	ACGTGTCTTCCGGGAACTGA	AtGaGTCTgCCacGAAtTGAAAG	AAG	NAG	indel	intergenic	n	n.d.	n.d.	Psma5_OT5	known polymorphic region
BCM_E09_Psma5	Psma5	chr10	83478777	.	T	TAC	chr10	83478765	83478788	-	6	ACGTGTCTTCCGGGAACTGA	AtGaGTCTgCCacGAAtTGAAAG	AAG	NAG	indel	intergenic	n	n.d.	n.d.	Psma5_OT5	known polymorphic region
BCM_E09_Psma5	Psma5	chr2	175053820	175054243	DUP;ID=.	.	chr2	175053846	175053869	+	6	GAGCTAAGTCCTAAGTCCCG	GAcCaAttTCCTAAGTtCgGCGG	CGG	NGG	SV-Dup	intergenic	n	n.d.	n.d.	Psma5_OT3
BCM_E09_Psma5	Psma5	chr3	55760020	55760770	DEL;ID=.	.	chr3	55760060	55760083	+	5	GAGCTAAGTCCTAAGTCCCG	GAcaTAAaTCCTAAGTCCtaCAG	CAG	NAG	SV-Del	intronic	n	n.d.	n.d.	Psma5_OT1	Nbea	Supplementary Figure 5b
BCM_E09_Psma5	Psma5	chrX	112292854	112295239	INV;ID=.	.	chrX	112293599	112293622	+	5	GACATGGCTCTTGAGAGTTT	ttCAcaGCTCTTGAaAGTTTTAG	TAG	NAG	SV-Inv	intergenic	n	n.d.	n.d.	Psma5_OT2		Supplementary Figure 5c
TCP_E09_Ptp4a2	Ptp4a2	chr14	88539579	88540062	DEL;ID=.	.	chr14	88539979	88540002	+	6	TTAGCTAACATTGTCTGCCC	cTtGCaAACtTTaTaTGCCCCAG	CAG	NAG	SV-Del	intergenic	n	n.d.	n.d.	Ptp4a2_OT3
TCP_E09_Ptp4a2	Ptp4a2	chr8	73793483	73797196	INV;ID=.	.	chr8	73795141	73795164	-	5	TTAGCTAACATTGTCTGCCC	cTtGCaAACATTaTaTGCCCCAG	CAG	NAG	SV-Inv	intergenic	n	n.d.	n.d.	Ptp4a2_OT2		Supplementary Figure 10a
TCP_E09_Ptp4a2	Ptp4a2	chr8	73793483	73797196	INV;ID=.	.	chr8	73793806	73793829	-	6	GCCAACTCAAATTTTTACCT	GtCAcCTgAAtTTTTgAtCTTAG	CAG	NAG	SV-Inv	intergenic	n	n.d.	n.d.	Ptp4a2_OT2		Supplementary Figure 10a
TCP_E09_Ptp4a2	Ptp4a2	chr9	33210736	33211263	DEL;ID=.	.	chr9	33211180	33211203	+	5	TTAGCTAACATTGTCTGCCC	TTtGCaAACtTTaTaTGCCCCAG	CAG	NAG	SV-Del	intergenic	n	n	n.d.	Ptp4a2_OT1		Supplementary Figure 9c	CGAGTGATTAATGGCTTCTGTGAG	CTTAAAGGCACATGAGTTAGGAGC	1009
TCP_E09_Ptp4a2	Ptp4a2	chr9	95409542	.	CT	C	chr9	95409524	95409547	+	6	AGCTCTAATAAGAGCCCTTT	AGtTCcAgTgAGAGCCCcTgGAG	GAG	NAG	indel	intergenic	y	n.d.	n.d.	Ptp4a2_OT4
JAX_E02_Ptprk	Ptprk	chr1	140729573	140731544	INV;ID=.	.	chr1	140731343	140731366	-	6	CTAAGAACATTGATAAGCCA	CTcAGAAacTTGATttGCaAGGG	GGG	NGG	SV-Inv	intergenic	n	n.d.	n.d.	Ptprk_OT5
JAX_E02_Ptprk	Ptprk	chr12	48741525	48743429	INV;ID=.	.	chr12	48742613	48742636	+	6	TCTTGACTGATATTTTTCTA	TCTTttCcttTATTTcTCTAAAG	AAG	NAG	SV-Inv	intergenic	n	n.d.	n.d.	Ptprk_OT2
JAX_E02_Ptprk	Ptprk	chr13	100073524	100076885	INV;ID=.	.	chr13	100073515	100073538	-	6	ACAAACCAGAAAAATCTCAG	AaAAACCAaAAAAAcCcgAcCAG	CAG	NAG	SV-Inv	intronic	n	n.d.	n	Ptprk_OT3	Bdp1
JAX_E02_Ptprk	Ptprk	chr13	100073524	100076885	INV;ID=.	.	chr13	100075785	100075808	-	6	ACAAACCAGAAAAATCTCAG	AaAcAgCAGcAAAATgTCAtAGG	CAG	NAG	SV-Inv	intronic	n	n.d.	n	Ptprk_OT3	Bdp1
JAX_E02_Ptprk	Ptprk	chr18	30929309	30932356	INV;ID=.	.	chr18	30929469	30929492	+	6	ACAAACCAGAAAAATCTCAG	tCAtACCAaAAAtATCTtAaGGG	GGG	NGG	SV-Inv	intergenic	n	n.d.	n	Ptprk_OT4
JAX_E02_Ptprk	Ptprk	chr4	111510001	111510449	DEL;ID=.	.	chr4	111510057	111510080	+	5	TTCCCAACTCCTTCTTGAGG	TctCCAcCTCCTgCTaGAGGTAG	TAG	NAG	SV-Del	intronic	n	n.d.	n.d.	Ptprk_OT1	Agbl4	Supplementary Figure 7b
JAX_E02_Ptprk	Ptprk	chrX	5705578	5707864	INV;ID=.	.	chrX	5707511	5707534	+	6	ACAAACCAGAAAAATCTCAG	gCtAAaCAaAgAAtTCTCAGTGG	TGG	NGG	SV-Inv	intergenic	n	n.d.	n	Ptprk_OT6
JAX_E09_Rasgef1a	Rasgef1a	chr13	38703442	38703948	DEL;ID=.	.	chr13	38703859	38703882	-	6	CTGCTGCTCTTAGTCCCAGA	aTGgTGtTtTTAGTgCCAcATGG	TGG	NGG	SV-Del	intergenic	n	n.d.	n.d.	Rasgef1a_OT1
JAX_E09_Rasgef1a	Rasgef1a	chr3	140363203	140364905	INV;ID=.	.	chr3	140363284	140363307	-	6	TGACAGATCTGGTCCTCCCT	TGAgActcCTGGTCCTCCtaTAG	TAG	NAG	SV-Inv	intergenic	n	n.d.	n.d.	Rasgef1a_OT2
JAX_E09_Rasgef1a	Rasgef1a	chr5	63441158	63441523	DEL;ID=.	.	chr5	63441352	63441375	+	6	TGACAGATCTGGTCCTCCCT	TGAtActgCTGGTCCTCCtgCAG	CAG	NAG	SV-Del	intergenic	n	n.d.	n.d.	Rasgef1a_OT3
JAX_E09_Rasgef1a	Rasgef1a	chr5	114096090	.	GATCCCCTCACCCTGAGCTACACCAGATCCCCTCACCCCTGCTCTACACCAA	G	chr5	114096125	114096148	-	6	AGGCGACTAGGCTTACAGCA	AGGgGAtTtGGtgTAgAGCAGGG	GGG	NGG	indel	intergenic	n	n.d.	n.d.	Rasgef1a_OT4
JAX_E09_Rasgef1a	Rasgef1a	chr6	118089928	118090421	DEL;ID=.	.	chr6	118090213	118090236	+	6	TGCCTGCTCAGAGGAGCCTG	TGCCTGCTCgGAcGcctCTcCAG	CAG	NAG	SV-Del	exonic	y	n.d.	n.d.	Rasgef1a_OT5	Rasgef1a;target locus
UCD_E05_Rnpepl1	Rnpepl1	chr1	186413693	.	A	C	chr1	186413683	186413706	-	6	CCAGTGCCCTGCCTAGCAGT	gCAGTGCCCTtCCTgGggGgGGG	GGG	NGG	SNV	intronic	y	n.d.	n.d.	Rnpepl1_OT1	Gm35341
TCP_E08_Shisa6	Shisa6	chr16	87372343	.	AGGG	A	chr16	87372324	87372347	+	6	GCAGTGGTGGATATCCTGAT	GgAcTGGTGGgTATggTGAgGGG	GGG	NGG	indel	intergenic	n	n.d.	n.d.	Shisa6_OT2
TCP_E08_Shisa6	Shisa6	chr16	87372369	87376373	DUP;ID=.	.	chr16	87372390	87372413	+	6	GCAGTGGTGGATATCCTGAT	GgAcTGGTGGgTATggTGAgGGG	GAG	NAG	SV-Dup	intergenic	n	n.d.	n.d.	Shisa6_OT3
TCP_E08_Shisa6	Shisa6	chr16	87372369	87376373	DUP;ID=.	.	chr16	87376222	87376245	+	6	GCAGTGGTGGATATCCTGAT	GgAcTGGTGGgTATggTGAgGAG	GAG	NAG	SV-Dup	intergenic	n	n.d.	n.d.	Shisa6_OT3
TCP_E08_Shisa6	Shisa6	chr16	87372369	87376373	DUP;ID=.	.	chr16	87376244	87376267	+	6	GCAGTGGTGGATATCCTGAT	GgAcTGGTGGgTATggTGAgGGG	GAG	NAG	SV-Dup	intergenic	n	n.d.	n.d.	Shisa6_OT3
TCP_E08_Shisa6	Shisa6	chr16	87372369	87376373	DUP;ID=.	.	chr16	87376266	87376289	+	6	GCAGTGGTGGATATCCTGAT	GgAcTGGTGGgTATggTGAgGGG	GAG	NAG	SV-Dup	intergenic	n	n.d.	n.d.	Shisa6_OT3
TCP_E08_Shisa6	Shisa6	chr16	87372369	87376373	DUP;ID=.	.	chr16	87376310	87376333	+	6	GCAGTGGTGGATATCCTGAT	GgAcTGGTGGgTATggTGAgGAG	GAG	NAG	SV-Dup	intergenic	n	n.d.	n.d.	Shisa6_OT3
TCP_E08_Shisa6	Shisa6	chr16	87372369	87376373	DUP;ID=.	.	chr16	87376332	87376355	+	6	GCAGTGGTGGATATCCTGAT	GgAcTGGTGGgTATggTGAgGAG	GAG	NAG	SV-Dup	intergenic	n	n.d.	n.d.	Shisa6_OT3
TCP_E08_Shisa6	Shisa6	chr16	87372369	87376373	DUP;ID=.	.	chr16	87376354	87376377	+	6	GCAGTGGTGGATATCCTGAT	GgAcTGGTGGgTATggTGAgGAG	GAG	NAG	SV-Dup	intergenic	n	n.d.	n.d.	Shisa6_OT3
TCP_E08_Shisa6	Shisa6	chr6	31186293	.	A	C	chr6	31186286	31186309	-	5	GGGTGCTTTGGGGGCATATA	GGGcGCTgTGGGGGggTATgGGG	GGG	NGG	SNV	intronic	n	n	n.d.	Shisa6_OT1	Lncpint	Supplementary Figure 9b	GAGGGCAAATGTTAAGTCAGCTC	TCGTTGTAGCTCTTAAATGACTCTAATC	786
TCP_E08_Shisa6	Shisa6	chr8	73812098	.	T	TCCCCCCCCC	chr8	73812090	73812113	-	6	GGGTGCTTTGGGGGCATATA	GGGTGggTgGGtGGgATAcAGAG	GAG	NAG	indel	intergenic	n	n.d.	n.d.	Shisa6_OT4
TCP_E06_Tagln2	Tagln2	chr13	40830612	.	G	T	chr13	40830611	40830634	+	6	GAAGATCCAGGCCTCTTCGA	GtAGATgCAGtaCTCTTCacCAG	CAG	NAG	SNV	intergenic	y	n.d.	n.d.	Tagln2_OT1
TCP_E06_Tagln2	Tagln2	chr4	146145328	.	G	A	chr4	146145312	146145335	-	6	GAAGATCCAGGCCTCTTCGA	GAAGAgCCAGGgCTgTctGgTAG	TAG	NAG	SNV	intergenic	y	n.d.	n.d.	Tagln2_OT2
JAX_E10_Tmem171	Tmem171	chr1	22335857	.	G	GC	chr1	22335840	22335863	+	3	GCTGAGTGTGAGCAGCGAGG	GagGAGTGTGAGCAGaGAGGTGG	TGG	NGG	indel	intronic	y	n	y	Tmem171_OT1	Rims1;Polymorphic region	Supplementary Figure 8b	TCTGCACATGTTCAAGCCGA	ACCTCATGCCAGATTCAGAGA	751
JAX_E10_Tmem171	Tmem171	chr1	22335858	.	A	T	chr1	22335840	22335863	+	3	GCTGAGTGTGAGCAGCGAGG	GagGAGTGTGAGCAGaGAGGTGG	TGG	NGG	SNV	intronic	n	n	y	Tmem171_OT1	Rims1;Polymorphic region	Supplementary Figure 8b	TCTGCACATGTTCAAGCCGA	ACCTCATGCCAGATTCAGAGA	751
JAX_E10_Tmem171	Tmem171	chr1	22335859	.	G	A	chr1	22335840	22335863	+	3	GCTGAGTGTGAGCAGCGAGG	GagGAGTGTGAGCAGaGAGGTGG	TGG	NGG	SNV	intronic	n	n	y	Tmem171_OT1	Rims1;Polymorphic region	Supplementary Figure 8b	TCTGCACATGTTCAAGCCGA	ACCTCATGCCAGATTCAGAGA	751
JAX_E10_Tmem171	Tmem171	chr2	88944423	.	T	G	chr2	88944414	88944437	+	6	GCTGAGTGTGAGCAGCGAGG	tCTGgGTaTGgGaAGCtAGGAAG	AAG	NAG	SNV	intergenic	y	n.d.	n	Tmem171_OT2
JAX_E10_Tmem171	Tmem171	chr4	152327615	.	T	G	chr4	152327599	152327622	+	6	GCTGAGTGTGAGCAGCGAGG	GCTGgGccTGtGCAGtGgGGGGG	GGG	NGG	SNV	intronic	y	n.d.	n	Tmem171_OT3	Rpl22
JAX_E10_Tmem171	Tmem171	chr7	4704280	.	CAGCG	C	chr7	4704267	4704290	+	3	GCTGAGTGTGAGCAGCGAGG	GCTCAGTGTAAGCAGCGAGGGGC	GGC	GGC	indel	intronic	y	n.d.	y	Tmem171_OT5	Brsk1	Supplementary Figure 11c
JAX_E10_Tmem171	Tmem171	chr8	91197481	.	CAGGG	C	chr8	91197468	91197491	+	3	GCTGAGTGTGAGCAGCGAGG	aCTGAGaGTGAGCAGgGAGGAGG	AGG	NGG	indel	intergenic	y	y	y	Tmem171_OT4		Supplementary Figure 9a	CATTTGAACCACCACAGCCG	CAAAGCTTGGTCCCTGTTGC	754
UCD_E08_Wdfy3	Wdfy3	chr19	10963684	10964237	DEL;ID=.	.	chr19	10963706	10963729	+	6	AAATTCCGTGGGAGGGAGCC	AccTgCtGTGGGtGGGAGgCTGG	TGG	NGG	SV-Del	intronic	n	n.d.	n.d.	Wdfy3_OT1	Ms4a10
UCD_E08_Wdfy3	Wdfy3	chr2	142931162	142932532	INV;ID=.	.	chr2	142931788	142931811	+	6	CTTTGAGAGACGTCACTCGG	CTTgGAGAGAtGgttCTCcGTGG	TGG	NGG	SV-Inv	intergenic	n	n.d.	n.d.	Wdfy3_OT2
UCD_E08_Wdfy3	Wdfy3	chr8	105468069	.	G	GGCCCC	chr8	105468046	105468069	+	6	AAATTCCGTGGGAGGGAGCC	gAgTcCtGTGaGAGGGAaCCTGG	TGG	NGG	indel	intronic	n	n.d.	n.d.	Wdfy3_OT3	Tppp3
