# Supplementary material for: Whole genome analysis for 163 gRNAs in Cas9-edited mice reveals minimal off-target activity
Source: Commun Biol. 2023 Jun 10;6:626. doi: 10.1038/s42003-023-04974-0 (PMC10257658; doi:10.1038/s42003-023-04974-0)
Supplement: Supplementary file 7 — Supplementary Data 4 [file 42003_2023_4974_MOESM7_ESM.xlsx]

## Sheet: TableS5
Sample	Variant.Chrom	Variant.Start	Variant.Stop	Variant.Ref	Variant.Alt	Offtarget.Chrom	Offtarget.Start	Offtarget.End	Offtarget.Strand	Table	On.Target.Sequence	Off.Target.Sequence	Associated.Experimental.Sample
B6NC_218_01	chr2	58387699	58388227	DEL;ID=.	.	chr2	58387894	58387917	+	6	ATCATGAGTGACCTGAAGCC	ATgAaGAaTGAgCTGAActCCAG	Focad
B6NC_218_05	chr11	100085497	100085994	DEL;ID=.	.	chr11	100085776	100085799	+	6	ATACACATATTACAACTAGG	ATACACATATatCAtacAGaTGG	Dmxl1
B6NC_256_04	chr17	79798576	.	T	TCCCCCCCC	chr17	79798563	79798586	-	6	GCTGAGTGTGAGCAGCGAGG	GgTGgGTGgGAGagGCcAGGGAG	Tmem171
B6NC_256_04	chrX	170672801	.	C	T	chrX	170672801	170672824	+	6	ACTCAGTGAGGATGTGATGA	gCTgAGTGAGtgTGTGAgGcAGG	Psma5
B6NC_256_04	chr9	33483778	33484273	DEL;ID=.	.	chr9	33484090	33484113	+	6	CAGGAATTCTCTCTTAAAAG	CAtGctTTgTtTtTTAAAAGGGG	Dmxl1
B6NC_282_10	chr11	69898200	.	A	C	chr11	69898193	69898216	-	6	CCTCGGGAGGATATCCTGCA	CCcgGGGAGGAcAgCCTGggGGG	Lpgat1
B6NC_282_10	chrX	123021084	123024299	DEL;ID=.	.	chrX	123021307	123021330	+	6	GGCTAGAGCCAACGGCACCA	cGgcAGtcCCAAaGGCACCAGGG	Nt5dc2
B6NJ_170103	chr5	67153380	.	G	GT	chr5	67153372	67153395	-	5	ACAAACCAGAAAAATCTCAG	AaAAAaaAaAAAAAaCTCAGAGG	Ptprk
B6NJ_170103	chr19	46813345	46814742	INV;ID=.	.	chr19	46813494	46813517	-	6	TTTACACCTGGACCATTCTC	TgaACAtCTGcACCcTgCTCTGG	Armcx1
B6NJ_170103	chr2	52015635	52015985	DEL;ID=.	.	chr2	52015837	52015860	+	6	ATACACATATTACAACTAGG	ATgCACtTAaaACAAggAGGGGG	Dmxl1
B6NJ_170606	chr12	20704792	20705485	DEL;ID=.	.	chr12	20704961	20704984	+	5	GCCCTGCTGCAAGATGAAAA	GCCCTGaTtCAAGtTaAAAtCAG	Polr1d
B6NJ_AX9	chr7	12014173	.	ATGGATT	A	chr7	12014161	12014184	-	6	GGCTAGAGCCAACGGCACCA	GGCTAaAtCCAttGGgACCtGGG	Nt5dc2
B6NJ_AX9	chr7	12014182	.	GCCCCAGGCCCCAACCCACTTAGCCCCAGGGCACATCCCATTTTGCCCCAGGGCACATCCCATTTTGCCCCAGGACGCAGCCCAATTAGGCCCAGGGCCCAGCCCACTTAGCCAGAGGCACAAAGCCAATTAGCCCCAGGGCATAACCCTTTTAGCCCCAGGACATAAACC	G	chr7	12014161	12014184	-	6	GGCTAGAGCCAACGGCACCA	GGCTAaAtCCAttGGgACCtGGG	Nt5dc2
B6NJ_AX9	chr1	97080909	97083376	INV;ID=.	.	chr1	97081719	97081742	+	6	TAGAGAAAAAATAGTTGGAT	TAcAGAAAAtATgGTTcatTTAG	Fsd1l
B6NJ_AX9	chr6	142653739	142657137	INV;ID=.	.	chr6	142654750	142654773	-	6	CAACTTAGATGTTTACCAAC	CAACTTtaATGTcggCaAACAGG	Lpgat1
B6NJ_GET	chrX	75991749	.	G	T	chrX	75991741	75991764	-	6	AAGATGAAGCCAAGGCTTAG	AgGATGAAtggcAGGCTaAGGGG	Dgkb
B6NJ_KAP	chrX	130994877	.	T	A	chrX	130994860	130994883	-	6	ATTAAAAAATACATGTCGTA	AcTAAAAAAgAaATGTaGgcAAG	Dmxl1
B6NJ_KAP	chr19	14923219	14923610	DEL;ID=.	.	chr19	14923534	14923557	+	5	ACAAACCAGAAAAATCTCAG	gCAAgggAGAAAAATCTCAtCGG	Ptprk
C7242_282_01	chr2	75102006	.	TTTCTG	T	chr2	75101993	75102016	+	5	CCTCGGGAGGATATCCTGCA	CCTCGGtgGGATtTtCTGaAGGG	Lpgat1
C7242_282_01	chr15	14904789	14906012	INV;ID=.	.	chr15	14904936	14904959	+	6	TTTTAGACTCCTAAGATTCT	gcTaAGACTCCTAAtAaTgTGAG	Olfr1006
C7242_282_01	chr8	15562754	15563385	DEL;ID=.	.	chr8	15563308	15563331	-	6	ACCAATAGAGAAGAGCTGCG	ACCAATgGAGActAGtTcCcTAG	Dusp15
C7242_282_01	chr9	67621715	67624269	INV;ID=.	.	chr9	67624221	67624244	-	6	TAGAGAAAAAATAGTTGGAT	TgGAGAAAAAAagGggGGAgGGG	Fsd1l
C7242_282_01	chrX	23092000	23092487	DEL;ID=.	.	chrX	23092104	23092127	+	6	CCTGATTGTTGCCTTGGACC	gCTGtTTGaTcCaTTGGAaCTGG	Mink1
C7242_572_01	chr11	67687917	67688552	DEL;ID=.	.	chr11	67688484	67688507	+	6	CCTAGGAACATCAACCTCCC	CCaAGGgACAcCAgCCaaCCTGG	Akr1b3
C7242_572_01	chr13	91661012	91661455	DEL;ID=.	.	chr13	91661101	91661124	-	6	GGAAGGCATGCTTACGAAGT	GGgAttCATGaTTctGAAGTAAG	1500009L16Rik
C7242_572_01	chr14	29834681	29835224	DEL;ID=.	.	chr14	29835041	29835064	+	6	CAACTGCTACAGAGGACACT	CAcCaGCcAaAGAGtACACaTGG	Hspb6
C7242_572_01	chr17	76503992	76506155	INV;ID=.	.	chr17	76504990	76505013	-	6	AATCAAGCTATGGGATACCG	AATCcAGCcAaaGaATACCaGAG	Pyroxd2
C7242_572_01	chr3	26605158	26606977	INV;ID=.	.	chr3	26606326	26606349	+	6	CTCCACAAGCAGGGGAAACG	CaCCACAAtCAaGaGcAACtTAG	Plxnb1
C7242_572_01	chr6	3540668	3545074	INV;ID=.	.	chr6	3540830	3540853	+	6	GCTCAGCTCTTCCGAGTTCG	tCTgtGCTCaTCCaAGTTaGGAG	Krt75
C7242_572_10	chr8	121911564	.	T	G	chr8	121911557	121911580	-	6	AAATTCCGTGGGAGGGAGCC	tgtTTCtcTcGGAGGGAGCCGGG	Wdfy3
C7242_572_10	chr10	76134897	76137869	INV;ID=.	.	chr10	76137502	76137525	+	6	TGATGAAGTCAAGTATACAC	TGgTtAtGTCAAcTtgACACGAG	Wdr60
C7242_572_10	chr15	99975606	99976252	DEL;ID=.	.	chr15	99975730	99975753	-	6	GGATACTGGATACTCTATAA	GGgTACTaGATcCTCTggAgCAG	Dgkb
C7242_572_10	chr18	21043567	21044263	DEL;ID=.	.	chr18	21043567	21043590	-	6	ATCCTGCTCCTAAGTGCAGG	gTCtTGCTgCaAAcTGCAaGAGG	Dusp22
C7242_572_10	chr5	97810136	97810697	INV;ID=.	.	chr5	97810281	97810304	+	6	GTCTGTACGGTATGATAGCC	tTCTGcACaGaATGATAGatCGG	Pcm1
C7242_572_10	chr7	29894679	29895185	DEL;ID=.	.	chr7	29894928	29894951	-	6	ACAAACCAGAAAAATCTCAG	ACAcAtCAGAAAAcTCatAcAGG	Ptprk
C7242_572_10	chr7	128567653	128568270	DEL;ID=.	.	chr7	128567946	128567969	+	6	ACACAAGGACCACTGACCTA	gCtCAAGGAtgACcGACaTACAG	Focad
C7268_237_01	chr7	38046539	38046780	DUP;ID=.	.	chr7	38046739	38046762	+	6	TAGTTAGGGAGCGCGAGTGA	TAGagAGaGAGaGaGAGaGAGAG	Aimp1
C7268_237_04	chr9	42184041	.	T	G	chr9	42184025	42184048	+	6	CCAACTGCATGTTCGTGAAG	CaAACTGgATGgcgGTGtAGGGG	Mink1
C7268_523_02	chr8	96019265	.	A	C	chr8	96019253	96019276	-	6	TAGTTAGGGAGCGCGAGTGA	TgGTTAGGGtGtGgGgGTGgGGG	Aimp1
C7268_523_02	chr5	42854155	42854711	DEL;ID=.	.	chr5	42854368	42854391	-	6	TTTAGGGCAAGACCACTTCA	TTTAGctCcAGtCtACTTCcTGG	Cad
C7268_523_06	chr14	76000376	76000792	DEL;ID=.	.	chr14	76000442	76000465	+	6	TAAATTCTCACAGTCAGTAG	TAAgTTCTtACtGTCAtTgaTAG	Fam192a
C7268_523_06	chr18	73041480	73042063	DEL;ID=.	.	chr18	73041623	73041646	+	6	CCCTGGCAATACCTTTTTGA	CtgTGGtAtaACCaTTTTGACAG	Dusp22
C7268_523_06	chr3	123577161	123577707	DEL;ID=.	.	chr3	123577175	123577198	+	6	AAGATGAAGCCAAGGCTTAG	cAGATGgcGCgAAGGCcTcGCAG	Dgkb
MBP52	chr9	103296541	.	GAGGTCTGTAAGAGCAAAGAAACACTTGCTAGTTGGTAACACTGTCCCA	G	chr9	103296553	103296576	+	6	GCATAGGAAAAGTTGTTAGG	GCAaAGaAAcAcTTGcTAGtTGG	Pomp
MBP52	chr6	61561112	61562596	INV;ID=.	.	chr6	61561988	61562011	+	6	AGTGTAGCAACCTGCAAGCC	AGTGTAttAgCCTGaAAGgaTGG	Pcm1
MBP52	chr7	124376051	124376581	DEL;ID=.	.	chr7	124376451	124376474	+	6	GCCAACTCAAATTTTTACCT	tCtAACTCAgAcTTTTggCTAAG	Ptp4a2
MBP55	chr15	72739950	72742507	INV;ID=.	.	chr15	72740837	72740860	+	6	AACTACAACCAAAGATTGAG	AACatCAAgCAAAGggTGgGAAG	Fsd1l
MBP58	chr5	81691765	.	T	C	chr5	81691748	81691771	-	6	GGGTGCTTTGGGGGCATATA	GGGaGgagTGGGGGgAgATAAAG	Shisa6
NJAX_1644_2c	chr2	83690439	.	A	ACCCCCCCCCCCCCCCCCCCC	chr2	83690418	83690441	-	6	GCTGAGTGTGAGCAGCGAGG	GgTGtcTcTGAGaAGtGAGGGAG	Tmem171
NJAX_1644_2c	chr11	29931584	29933618	INV;ID=.	.	chr11	29933039	29933062	+	6	GGTTAGCTATTAACTTGTAA	atTTtGCTtTaAAaTTGTAAGGG	Gars
NJAX_1644_2d	chr1	99569800	99570058	DEL;ID=.	.	chr1	99569831	99569854	+	6	CAGGAATTCTCTCTTAAAAG	CtGtAATTgTCaCTcAcAAGGGG	Dmxl1
NJAX_1714_6d	chr11	23188700	23189388	DEL;ID=.	.	chr11	23189008	23189031	-	6	GTTTCACACGTGCCCTGGGG	GggTCcCACGTagCCTGGtGTAG	Dnajc12
NJAX_1714_6d	chr8	78343550	78343846	DEL;ID=.	.	chr8	78343589	78343612	+	6	ATAGTGGGAAAGTATGAGAA	AgAGgGaGAAAGgAaGAGgAGAG	Irf3
NJAX_1714_6h	chr7	128632681	128633419	DEL;ID=.	.	chr7	128632858	128632881	-	6	ACACAAGGACCACTGACCTA	ggttgAGaACCACTGACCTAAAG	Focad
NJAX_1726_1a	chr6	106847141	106850412	DUP;ID=.	.	chr6	106848912	106848935	+	6	GCAGTGGTGGATATCCTGAT	GCAtTttatGATATCgTGATTAG	Shisa6
NJAX_1726_1b	chr11	52699660	.	A	G	chr11	52699636	52699659	+	6	TAGAGAAAAAATAGTTGGAT	aAaAaAAAAAAaAGTgGGcTTGG	Fsd1l
