# Supplementary material for: Whole genome analysis for 163 gRNAs in Cas9-edited mice reveals minimal off-target activity
Source: Commun Biol. 2023 Jun 10;6:626. doi: 10.1038/s42003-023-04974-0 (PMC10257658; doi:10.1038/s42003-023-04974-0)
Supplement: Supplementary file 8 — Supplementary Data 5 [file 42003_2023_4974_MOESM8_ESM.xlsx]

## Sheet: Fig.2A_SourceData
Sample	ExpCondition	Strain	Num	Category	GenExpCond
ADKK_8027	4gRNAs	Ncrl	807	SNP_SecondFilt	Experimental
ADKK_8027	4gRNAs	Ncrl	385	INDEL_SecondFilt	Experimental
ADKK_8027	4gRNAs	Ncrl	1192	TOTAL_SecondFilt	Experimental
ADKK_8044	4gRNAs	Ncrl	815	SNP_SecondFilt	Experimental
ADKK_8044	4gRNAs	Ncrl	368	INDEL_SecondFilt	Experimental
ADKK_8044	4gRNAs	Ncrl	1183	TOTAL_SecondFilt	Experimental
ADKL_8052	4gRNAs	Ncrl	713	SNP_SecondFilt	Experimental
ADKL_8052	4gRNAs	Ncrl	385	INDEL_SecondFilt	Experimental
ADKL_8052	4gRNAs	Ncrl	1098	TOTAL_SecondFilt	Experimental
ADKL_8056	2and3gRNAs	Ncrl	617	SNP_SecondFilt	Experimental
ADKL_8056	2and3gRNAs	Ncrl	273	INDEL_SecondFilt	Experimental
ADKL_8056	2and3gRNAs	Ncrl	890	TOTAL_SecondFilt	Experimental
ADKP_8273	2and3gRNAs	Ncrl	526	SNP_SecondFilt	Experimental
ADKP_8273	2and3gRNAs	Ncrl	209	INDEL_SecondFilt	Experimental
ADKP_8273	2and3gRNAs	Ncrl	735	TOTAL_SecondFilt	Experimental
ADKQ_8292	4gRNAs	Ncrl	655	SNP_SecondFilt	Experimental
ADKQ_8292	4gRNAs	Ncrl	292	INDEL_SecondFilt	Experimental
ADKQ_8292	4gRNAs	Ncrl	947	TOTAL_SecondFilt	Experimental
ADKS_8390	2and3gRNAs	Ncrl	690	SNP_SecondFilt	Experimental
ADKS_8390	2and3gRNAs	Ncrl	206	INDEL_SecondFilt	Experimental
ADKS_8390	2and3gRNAs	Ncrl	896	TOTAL_SecondFilt	Experimental
ADKS_8396	2and3gRNAs	Ncrl	635	SNP_SecondFilt	Experimental
ADKS_8396	2and3gRNAs	Ncrl	207	INDEL_SecondFilt	Experimental
ADKS_8396	2and3gRNAs	Ncrl	842	TOTAL_SecondFilt	Experimental
ADMN_8602	4gRNAs	Ncrl	730	SNP_SecondFilt	Experimental
ADMN_8602	4gRNAs	Ncrl	270	INDEL_SecondFilt	Experimental
ADMN_8602	4gRNAs	Ncrl	1000	TOTAL_SecondFilt	Experimental
ADMN_8603	4gRNAs	Ncrl	695	SNP_SecondFilt	Experimental
ADMN_8603	4gRNAs	Ncrl	290	INDEL_SecondFilt	Experimental
ADMN_8603	4gRNAs	Ncrl	985	TOTAL_SecondFilt	Experimental
ADMO_8621	4gRNAs	Ncrl	853	SNP_SecondFilt	Experimental
ADMO_8621	4gRNAs	Ncrl	442	INDEL_SecondFilt	Experimental
ADMO_8621	4gRNAs	Ncrl	1295	TOTAL_SecondFilt	Experimental
ADMP_8628	4gRNAs	Ncrl	701	SNP_SecondFilt	Experimental
ADMP_8628	4gRNAs	Ncrl	202	INDEL_SecondFilt	Experimental
ADMP_8628	4gRNAs	Ncrl	903	TOTAL_SecondFilt	Experimental
AKZE1_1e	4gRNAs	NJ	809	SNP_SecondFilt	Experimental
AKZE1_1e	4gRNAs	NJ	324	INDEL_SecondFilt	Experimental
AKZE1_1e	4gRNAs	NJ	1133	TOTAL_SecondFilt	Experimental
B6NC_218_01	Control	Ncrl	718	SNP_SecondFilt	Control
B6NC_218_01	Control	Ncrl	279	INDEL_SecondFilt	Control
B6NC_218_01	Control	Ncrl	997	TOTAL_SecondFilt	Control
B6NC_218_05	Control	Ncrl	936	SNP_SecondFilt	Control
B6NC_218_05	Control	Ncrl	338	INDEL_SecondFilt	Control
B6NC_218_05	Control	Ncrl	1274	TOTAL_SecondFilt	Control
B6NC_256_04	Control	Ncrl	758	SNP_SecondFilt	Control
B6NC_256_04	Control	Ncrl	222	INDEL_SecondFilt	Control
B6NC_256_04	Control	Ncrl	980	TOTAL_SecondFilt	Control
B6NC_256_06	Control	Ncrl	790	SNP_SecondFilt	Control
B6NC_256_06	Control	Ncrl	281	INDEL_SecondFilt	Control
B6NC_256_06	Control	Ncrl	1071	TOTAL_SecondFilt	Control
B6NC_282_10	Control	Ncrl	1036	SNP_SecondFilt	Control
B6NC_282_10	Control	Ncrl	413	INDEL_SecondFilt	Control
B6NC_282_10	Control	Ncrl	1449	TOTAL_SecondFilt	Control
B6NJ_170103	Control	NJ	821	SNP_SecondFilt	Control
B6NJ_170103	Control	NJ	163	INDEL_SecondFilt	Control
B6NJ_170103	Control	NJ	984	TOTAL_SecondFilt	Control
B6NJ_170606	Control	NJ	853	SNP_SecondFilt	Control
B6NJ_170606	Control	NJ	208	INDEL_SecondFilt	Control
B6NJ_170606	Control	NJ	1061	TOTAL_SecondFilt	Control
B6NJ_AX9	Control	NJ	990	SNP_SecondFilt	Control
B6NJ_AX9	Control	NJ	162	INDEL_SecondFilt	Control
B6NJ_AX9	Control	NJ	1152	TOTAL_SecondFilt	Control
B6NJ_GET	Control	NJ	1486	SNP_SecondFilt	Control
B6NJ_GET	Control	NJ	211	INDEL_SecondFilt	Control
B6NJ_GET	Control	NJ	1697	TOTAL_SecondFilt	Control
B6NJ_KAP	Control	NJ	1138	SNP_SecondFilt	Control
B6NJ_KAP	Control	NJ	271	INDEL_SecondFilt	Control
B6NJ_KAP	Control	NJ	1409	TOTAL_SecondFilt	Control
C7242_282_01	Control	Ncrl	753	SNP_SecondFilt	Control
C7242_282_01	Control	Ncrl	445	INDEL_SecondFilt	Control
C7242_282_01	Control	Ncrl	1198	TOTAL_SecondFilt	Control
C7242_572_01	Control	Ncrl	644	SNP_SecondFilt	Control
C7242_572_01	Control	Ncrl	387	INDEL_SecondFilt	Control
C7242_572_01	Control	Ncrl	1031	TOTAL_SecondFilt	Control
C7242_572_10	Control	Ncrl	706	SNP_SecondFilt	Control
C7242_572_10	Control	Ncrl	431	INDEL_SecondFilt	Control
C7242_572_10	Control	Ncrl	1137	TOTAL_SecondFilt	Control
C7268_237_01	Control	Ncrl	960	SNP_SecondFilt	Control
C7268_237_01	Control	Ncrl	273	INDEL_SecondFilt	Control
C7268_237_01	Control	Ncrl	1233	TOTAL_SecondFilt	Control
C7268_237_04	Control	Ncrl	978	SNP_SecondFilt	Control
C7268_237_04	Control	Ncrl	283	INDEL_SecondFilt	Control
C7268_237_04	Control	Ncrl	1261	TOTAL_SecondFilt	Control
C7268_523_02	Control	Ncrl	1019	SNP_SecondFilt	Control
C7268_523_02	Control	Ncrl	263	INDEL_SecondFilt	Control
C7268_523_02	Control	Ncrl	1282	TOTAL_SecondFilt	Control
C7268_523_06	Control	Ncrl	903	SNP_SecondFilt	Control
C7268_523_06	Control	Ncrl	339	INDEL_SecondFilt	Control
C7268_523_06	Control	Ncrl	1242	TOTAL_SecondFilt	Control
COZE2_1c	4gRNAs	NJ	860	SNP_SecondFilt	Experimental
COZE2_1c	4gRNAs	NJ	389	INDEL_SecondFilt	Experimental
COZE2_1c	4gRNAs	NJ	1249	TOTAL_SecondFilt	Experimental
DNJA2_1a	4gRNAs	NJ	837	SNP_SecondFilt	Experimental
DNJA2_1a	4gRNAs	NJ	525	INDEL_SecondFilt	Experimental
DNJA2_1a	4gRNAs	NJ	1362	TOTAL_SecondFilt	Experimental
DXZE4_1c	4gRNAs	NJ	1049	SNP_SecondFilt	Experimental
DXZE4_1c	4gRNAs	NJ	435	INDEL_SecondFilt	Experimental
DXZE4_1c	4gRNAs	NJ	1484	TOTAL_SecondFilt	Experimental
FDZE2_1a	4gRNAs	NJ	793	SNP_SecondFilt	Experimental
FDZE2_1a	4gRNAs	NJ	328	INDEL_SecondFilt	Experimental
FDZE2_1a	4gRNAs	NJ	1121	TOTAL_SecondFilt	Experimental
FONA1_1a	4gRNAs	NJ	706	SNP_SecondFilt	Experimental
FONA1_1a	4gRNAs	NJ	333	INDEL_SecondFilt	Experimental
FONA1_1a	4gRNAs	NJ	1039	TOTAL_SecondFilt	Experimental
FSDA1_1a	4gRNAs	NJ	932	SNP_SecondFilt	Experimental
FSDA1_1a	4gRNAs	NJ	552	INDEL_SecondFilt	Experimental
FSDA1_1a	4gRNAs	NJ	1484	TOTAL_SecondFilt	Experimental
GET2039_Lpgat1	4gRNAs	NJ	587	SNP_SecondFilt	Experimental
GET2039_Lpgat1	4gRNAs	NJ	125	INDEL_SecondFilt	Experimental
GET2039_Lpgat1	4gRNAs	NJ	712	TOTAL_SecondFilt	Experimental
GET2041_Ptprk	4gRNAs	NJ	713	SNP_SecondFilt	Experimental
GET2041_Ptprk	4gRNAs	NJ	204	INDEL_SecondFilt	Experimental
GET2041_Ptprk	4gRNAs	NJ	917	TOTAL_SecondFilt	Experimental
GET2192_Dusp15	4gRNAs	NJ	527	SNP_SecondFilt	Experimental
GET2192_Dusp15	4gRNAs	NJ	164	INDEL_SecondFilt	Experimental
GET2192_Dusp15	4gRNAs	NJ	691	TOTAL_SecondFilt	Experimental
GET2193_Dusp22	4gRNAs	NJ	1075	SNP_SecondFilt	Experimental
GET2193_Dusp22	4gRNAs	NJ	272	INDEL_SecondFilt	Experimental
GET2193_Dusp22	4gRNAs	NJ	1347	TOTAL_SecondFilt	Experimental
GET2198_Hspb6	4gRNAs	NJ	498	SNP_SecondFilt	Experimental
GET2198_Hspb6	4gRNAs	NJ	200	INDEL_SecondFilt	Experimental
GET2198_Hspb6	4gRNAs	NJ	698	TOTAL_SecondFilt	Experimental
GET2205_Nt5dc2	4gRNAs	NJ	540	SNP_SecondFilt	Experimental
GET2205_Nt5dc2	4gRNAs	NJ	228	INDEL_SecondFilt	Experimental
GET2205_Nt5dc2	4gRNAs	NJ	768	TOTAL_SecondFilt	Experimental
GET2210_Polr1d	4gRNAs	NJ	560	SNP_SecondFilt	Experimental
GET2210_Polr1d	4gRNAs	NJ	152	INDEL_SecondFilt	Experimental
GET2210_Polr1d	4gRNAs	NJ	712	TOTAL_SecondFilt	Experimental
GET2272_Dgkb	4gRNAs	NJ	504	SNP_SecondFilt	Experimental
GET2272_Dgkb	4gRNAs	NJ	183	INDEL_SecondFilt	Experimental
GET2272_Dgkb	4gRNAs	NJ	687	TOTAL_SecondFilt	Experimental
GET2282_Rasgef1a	4gRNAs	NJ	616	SNP_SecondFilt	Experimental
GET2282_Rasgef1a	4gRNAs	NJ	219	INDEL_SecondFilt	Experimental
GET2282_Rasgef1a	4gRNAs	NJ	835	TOTAL_SecondFilt	Experimental
GET2349_Tmem171	4gRNAs	NJ	626	SNP_SecondFilt	Experimental
GET2349_Tmem171	4gRNAs	NJ	133	INDEL_SecondFilt	Experimental
GET2349_Tmem171	4gRNAs	NJ	759	TOTAL_SecondFilt	Experimental
MBP10097_9	2and3gRNAs	Ncrl	644	SNP_SecondFilt	Experimental
MBP10097_9	2and3gRNAs	Ncrl	233	INDEL_SecondFilt	Experimental
MBP10097_9	2and3gRNAs	Ncrl	877	TOTAL_SecondFilt	Experimental
MBP10098_11	2and3gRNAs	Ncrl	709	SNP_SecondFilt	Experimental
MBP10098_11	2and3gRNAs	Ncrl	320	INDEL_SecondFilt	Experimental
MBP10098_11	2and3gRNAs	Ncrl	1029	TOTAL_SecondFilt	Experimental
MBP10099_2	2and3gRNAs	Ncrl	882	SNP_SecondFilt	Experimental
MBP10099_2	2and3gRNAs	Ncrl	399	INDEL_SecondFilt	Experimental
MBP10099_2	2and3gRNAs	Ncrl	1281	TOTAL_SecondFilt	Experimental
MBP10102_7	2and3gRNAs	Ncrl	788	SNP_SecondFilt	Experimental
MBP10102_7	2and3gRNAs	Ncrl	376	INDEL_SecondFilt	Experimental
MBP10102_7	2and3gRNAs	Ncrl	1164	TOTAL_SecondFilt	Experimental
MBP10105_6	2and3gRNAs	Ncrl	745	SNP_SecondFilt	Experimental
MBP10105_6	2and3gRNAs	Ncrl	341	INDEL_SecondFilt	Experimental
MBP10105_6	2and3gRNAs	Ncrl	1086	TOTAL_SecondFilt	Experimental
MBP10136_9	2and3gRNAs	Ncrl	614	SNP_SecondFilt	Experimental
MBP10136_9	2and3gRNAs	Ncrl	254	INDEL_SecondFilt	Experimental
MBP10136_9	2and3gRNAs	Ncrl	868	TOTAL_SecondFilt	Experimental
MBP10140_10	2and3gRNAs	Ncrl	675	SNP_SecondFilt	Experimental
MBP10140_10	2and3gRNAs	Ncrl	298	INDEL_SecondFilt	Experimental
MBP10140_10	2and3gRNAs	Ncrl	973	TOTAL_SecondFilt	Experimental
MBP10161_17	2and3gRNAs	Ncrl	727	SNP_SecondFilt	Experimental
MBP10161_17	2and3gRNAs	Ncrl	329	INDEL_SecondFilt	Experimental
MBP10161_17	2and3gRNAs	Ncrl	1056	TOTAL_SecondFilt	Experimental
MBP10163_15	2and3gRNAs	Ncrl	787	SNP_SecondFilt	Experimental
MBP10163_15	2and3gRNAs	Ncrl	316	INDEL_SecondFilt	Experimental
MBP10163_15	2and3gRNAs	Ncrl	1103	TOTAL_SecondFilt	Experimental
MBP10164_14	2and3gRNAs	Ncrl	714	SNP_SecondFilt	Experimental
MBP10164_14	2and3gRNAs	Ncrl	297	INDEL_SecondFilt	Experimental
MBP10164_14	2and3gRNAs	Ncrl	1011	TOTAL_SecondFilt	Experimental
MBP10167_4	2and3gRNAs	Ncrl	641	SNP_SecondFilt	Experimental
MBP10167_4	2and3gRNAs	Ncrl	308	INDEL_SecondFilt	Experimental
MBP10167_4	2and3gRNAs	Ncrl	949	TOTAL_SecondFilt	Experimental
MBP10171_12	2and3gRNAs	Ncrl	729	SNP_SecondFilt	Experimental
MBP10171_12	2and3gRNAs	Ncrl	428	INDEL_SecondFilt	Experimental
MBP10171_12	2and3gRNAs	Ncrl	1157	TOTAL_SecondFilt	Experimental
MBP10172_8	2and3gRNAs	Ncrl	555	SNP_SecondFilt	Experimental
MBP10172_8	2and3gRNAs	Ncrl	342	INDEL_SecondFilt	Experimental
MBP10172_8	2and3gRNAs	Ncrl	897	TOTAL_SecondFilt	Experimental
MBP10173_2	2and3gRNAs	Ncrl	658	SNP_SecondFilt	Experimental
MBP10173_2	2and3gRNAs	Ncrl	368	INDEL_SecondFilt	Experimental
MBP10173_2	2and3gRNAs	Ncrl	1026	TOTAL_SecondFilt	Experimental
MBP52	Control	Ncrl	697	SNP_SecondFilt	Control
MBP52	Control	Ncrl	480	INDEL_SecondFilt	Control
MBP52	Control	Ncrl	1177	TOTAL_SecondFilt	Control
MBP55	Control	Ncrl	643	SNP_SecondFilt	Control
MBP55	Control	Ncrl	207	INDEL_SecondFilt	Control
MBP55	Control	Ncrl	850	TOTAL_SecondFilt	Control
MBP56	Control	Ncrl	817	SNP_SecondFilt	Control
MBP56	Control	Ncrl	407	INDEL_SecondFilt	Control
MBP56	Control	Ncrl	1224	TOTAL_SecondFilt	Control
MBP58	Control	Ncrl	738	SNP_SecondFilt	Control
MBP58	Control	Ncrl	370	INDEL_SecondFilt	Control
MBP58	Control	Ncrl	1108	TOTAL_SecondFilt	Control
MBP60	Control	Ncrl	642	SNP_SecondFilt	Control
MBP60	Control	Ncrl	272	INDEL_SecondFilt	Control
MBP60	Control	Ncrl	914	TOTAL_SecondFilt	Control
NEZE2_1a	2and3gRNAs	NJ	966	SNP_SecondFilt	Experimental
NEZE2_1a	2and3gRNAs	NJ	574	INDEL_SecondFilt	Experimental
NEZE2_1a	2and3gRNAs	NJ	1540	TOTAL_SecondFilt	Experimental
NJAX_1644_2c	Control	NJ	467	SNP_SecondFilt	Control
NJAX_1644_2c	Control	NJ	133	INDEL_SecondFilt	Control
NJAX_1644_2c	Control	NJ	600	TOTAL_SecondFilt	Control
NJAX_1644_2d	Control	NJ	490	SNP_SecondFilt	Control
NJAX_1644_2d	Control	NJ	130	INDEL_SecondFilt	Control
NJAX_1644_2d	Control	NJ	620	TOTAL_SecondFilt	Control
NJAX_1714_6d	Control	NJ	750	SNP_SecondFilt	Control
NJAX_1714_6d	Control	NJ	372	INDEL_SecondFilt	Control
NJAX_1714_6d	Control	NJ	1122	TOTAL_SecondFilt	Control
NJAX_1714_6h	Control	NJ	640	SNP_SecondFilt	Control
NJAX_1714_6h	Control	NJ	230	INDEL_SecondFilt	Control
NJAX_1714_6h	Control	NJ	870	TOTAL_SecondFilt	Control
NJAX_1726_1a	Control	NJ	496	SNP_SecondFilt	Control
NJAX_1726_1a	Control	NJ	129	INDEL_SecondFilt	Control
NJAX_1726_1a	Control	NJ	625	TOTAL_SecondFilt	Control
NJAX_1726_1b	Control	NJ	645	SNP_SecondFilt	Control
NJAX_1726_1b	Control	NJ	334	INDEL_SecondFilt	Control
NJAX_1726_1b	Control	NJ	979	TOTAL_SecondFilt	Control
PMFA2_1b	4gRNAs	NJ	969	SNP_SecondFilt	Experimental
PMFA2_1b	4gRNAs	NJ	712	INDEL_SecondFilt	Experimental
PMFA2_1b	4gRNAs	NJ	1681	TOTAL_SecondFilt	Experimental
PMZE2_1a	4gRNAs	NJ	977	SNP_SecondFilt	Experimental
PMZE2_1a	4gRNAs	NJ	502	INDEL_SecondFilt	Experimental
PMZE2_1a	4gRNAs	NJ	1479	TOTAL_SecondFilt	Experimental
PRXA2_1b	4gRNAs	NJ	677	SNP_SecondFilt	Experimental
PRXA2_1b	4gRNAs	NJ	362	INDEL_SecondFilt	Experimental
PRXA2_1b	4gRNAs	NJ	1039	TOTAL_SecondFilt	Experimental
PXNA2_1a	4gRNAs	NJ	852	SNP_SecondFilt	Experimental
PXNA2_1a	4gRNAs	NJ	503	INDEL_SecondFilt	Experimental
PXNA2_1a	4gRNAs	NJ	1355	TOTAL_SecondFilt	Experimental
PYZE_1_1a	2and3gRNAs	NJ	825	SNP_SecondFilt	Experimental
PYZE_1_1a	2and3gRNAs	NJ	571	INDEL_SecondFilt	Experimental
PYZE_1_1a	2and3gRNAs	NJ	1396	TOTAL_SecondFilt	Experimental
SLOA1_1d	4gRNAs	NJ	858	SNP_SecondFilt	Experimental
SLOA1_1d	4gRNAs	NJ	446	INDEL_SecondFilt	Experimental
SLOA1_1d	4gRNAs	NJ	1304	TOTAL_SecondFilt	Experimental

## Sheet: Fig.2B_SourceData
Sample	Batch	ExpCondition	Strain	Num	Category	GenExpCond
AKZE1_1e	Baylor	4gRNAs	NJ	1325	INTERGENIC	Experimental
AKZE1_1e	Baylor	4gRNAs	NJ	71	EXON	Experimental
AKZE1_1e	Baylor	4gRNAs	NJ	1748	INTRON	Experimental
COZE2_1c	Baylor	4gRNAs	NJ	1626	INTERGENIC	Experimental
COZE2_1c	Baylor	4gRNAs	NJ	63	EXON	Experimental
COZE2_1c	Baylor	4gRNAs	NJ	1812	INTRON	Experimental
DNJA2_1a	Baylor	4gRNAs	NJ	1498	INTERGENIC	Experimental
DNJA2_1a	Baylor	4gRNAs	NJ	92	EXON	Experimental
DNJA2_1a	Baylor	4gRNAs	NJ	2033	INTRON	Experimental
DXZE4_1c	Baylor	4gRNAs	NJ	1855	INTERGENIC	Experimental
DXZE4_1c	Baylor	4gRNAs	NJ	67	EXON	Experimental
DXZE4_1c	Baylor	4gRNAs	NJ	2250	INTRON	Experimental
FDZE2_1a	Baylor	4gRNAs	NJ	1506	INTERGENIC	Experimental
FDZE2_1a	Baylor	4gRNAs	NJ	29	EXON	Experimental
FDZE2_1a	Baylor	4gRNAs	NJ	1649	INTRON	Experimental
FONA1_1a	Baylor	4gRNAs	NJ	1435	INTERGENIC	Experimental
FONA1_1a	Baylor	4gRNAs	NJ	47	EXON	Experimental
FONA1_1a	Baylor	4gRNAs	NJ	1526	INTRON	Experimental
FSDA1_1a	Baylor	4gRNAs	NJ	1719	INTERGENIC	Experimental
FSDA1_1a	Baylor	4gRNAs	NJ	81	EXON	Experimental
FSDA1_1a	Baylor	4gRNAs	NJ	2058	INTRON	Experimental
NEZE2_1a	Baylor	2and3gRNAs	NJ	1775	INTERGENIC	Experimental
NEZE2_1a	Baylor	2and3gRNAs	NJ	71	EXON	Experimental
NEZE2_1a	Baylor	2and3gRNAs	NJ	2199	INTRON	Experimental
NJAX_1644_2c	Baylor	Control	NJ	836	INTERGENIC	Control
NJAX_1644_2c	Baylor	Control	NJ	19	EXON	Control
NJAX_1644_2c	Baylor	Control	NJ	841	INTRON	Control
NJAX_1644_2d	Baylor	Control	NJ	676	INTERGENIC	Control
NJAX_1644_2d	Baylor	Control	NJ	60	EXON	Control
NJAX_1644_2d	Baylor	Control	NJ	963	INTRON	Control
NJAX_1714_6d	Baylor	Control	NJ	1345	INTERGENIC	Control
NJAX_1714_6d	Baylor	Control	NJ	66	EXON	Control
NJAX_1714_6d	Baylor	Control	NJ	1597	INTRON	Control
NJAX_1714_6h	Baylor	Control	NJ	1015	INTERGENIC	Control
NJAX_1714_6h	Baylor	Control	NJ	29	EXON	Control
NJAX_1714_6h	Baylor	Control	NJ	1331	INTRON	Control
NJAX_1726_1a	Baylor	Control	NJ	806	INTERGENIC	Control
NJAX_1726_1a	Baylor	Control	NJ	20	EXON	Control
NJAX_1726_1a	Baylor	Control	NJ	903	INTRON	Control
NJAX_1726_1b	Baylor	Control	NJ	1131	INTERGENIC	Control
NJAX_1726_1b	Baylor	Control	NJ	105	EXON	Control
NJAX_1726_1b	Baylor	Control	NJ	1661	INTRON	Control
PMFA2_1b	Baylor	4gRNAs	NJ	2152	INTERGENIC	Experimental
PMFA2_1b	Baylor	4gRNAs	NJ	59	EXON	Experimental
PMFA2_1b	Baylor	4gRNAs	NJ	2361	INTRON	Experimental
PMZE2_1a	Baylor	4gRNAs	NJ	1776	INTERGENIC	Experimental
PMZE2_1a	Baylor	4gRNAs	NJ	89	EXON	Experimental
PMZE2_1a	Baylor	4gRNAs	NJ	2357	INTRON	Experimental
PRXA2_1b	Baylor	4gRNAs	NJ	1181	INTERGENIC	Experimental
PRXA2_1b	Baylor	4gRNAs	NJ	74	EXON	Experimental
PRXA2_1b	Baylor	4gRNAs	NJ	1528	INTRON	Experimental
PXNA2_1a	Baylor	4gRNAs	NJ	1511	INTERGENIC	Experimental
PXNA2_1a	Baylor	4gRNAs	NJ	59	EXON	Experimental
PXNA2_1a	Baylor	4gRNAs	NJ	1822	INTRON	Experimental
PYZE_1_1a	Baylor	2and3gRNAs	NJ	1671	INTERGENIC	Experimental
PYZE_1_1a	Baylor	2and3gRNAs	NJ	174	EXON	Experimental
PYZE_1_1a	Baylor	2and3gRNAs	NJ	1969	INTRON	Experimental
SLOA1_1d	Baylor	4gRNAs	NJ	1394	INTERGENIC	Experimental
SLOA1_1d	Baylor	4gRNAs	NJ	92	EXON	Experimental
SLOA1_1d	Baylor	4gRNAs	NJ	2018	INTRON	Experimental
B6NJ_170103	Jax	Control	NJ	1150	INTERGENIC	Control
B6NJ_170103	Jax	Control	NJ	26	EXON	Control
B6NJ_170103	Jax	Control	NJ	1452	INTRON	Control
B6NJ_170606	Jax	Control	NJ	1324	INTERGENIC	Control
B6NJ_170606	Jax	Control	NJ	43	EXON	Control
B6NJ_170606	Jax	Control	NJ	1680	INTRON	Control
B6NJ_AX9	Jax	Control	NJ	1417	INTERGENIC	Control
B6NJ_AX9	Jax	Control	NJ	44	EXON	Control
B6NJ_AX9	Jax	Control	NJ	1702	INTRON	Control
B6NJ_GET	Jax	Control	NJ	1957	INTERGENIC	Control
B6NJ_GET	Jax	Control	NJ	142	EXON	Control
B6NJ_GET	Jax	Control	NJ	2393	INTRON	Control
B6NJ_KAP	Jax	Control	NJ	1555	INTERGENIC	Control
B6NJ_KAP	Jax	Control	NJ	159	EXON	Control
B6NJ_KAP	Jax	Control	NJ	2092	INTRON	Control
GET2039_Lpgat1	Jax	4gRNAs	NJ	942	INTERGENIC	Experimental
GET2039_Lpgat1	Jax	4gRNAs	NJ	54	EXON	Experimental
GET2039_Lpgat1	Jax	4gRNAs	NJ	1039	INTRON	Experimental
GET2041_Ptprk	Jax	4gRNAs	NJ	970	INTERGENIC	Experimental
GET2041_Ptprk	Jax	4gRNAs	NJ	47	EXON	Experimental
GET2041_Ptprk	Jax	4gRNAs	NJ	1510	INTRON	Experimental
GET2192_Dusp15	Jax	4gRNAs	NJ	926	INTERGENIC	Experimental
GET2192_Dusp15	Jax	4gRNAs	NJ	19	EXON	Experimental
GET2192_Dusp15	Jax	4gRNAs	NJ	1048	INTRON	Experimental
GET2193_Dusp22	Jax	4gRNAs	NJ	1671	INTERGENIC	Experimental
GET2193_Dusp22	Jax	4gRNAs	NJ	129	EXON	Experimental
GET2193_Dusp22	Jax	4gRNAs	NJ	1992	INTRON	Experimental
GET2198_Hspb6	Jax	4gRNAs	NJ	742	INTERGENIC	Experimental
GET2198_Hspb6	Jax	4gRNAs	NJ	35	EXON	Experimental
GET2198_Hspb6	Jax	4gRNAs	NJ	1021	INTRON	Experimental
GET2205_Nt5dc2	Jax	4gRNAs	NJ	912	INTERGENIC	Experimental
GET2205_Nt5dc2	Jax	4gRNAs	NJ	35	EXON	Experimental
GET2205_Nt5dc2	Jax	4gRNAs	NJ	1215	INTRON	Experimental
GET2210_Polr1d	Jax	4gRNAs	NJ	793	INTERGENIC	Experimental
GET2210_Polr1d	Jax	4gRNAs	NJ	32	EXON	Experimental
GET2210_Polr1d	Jax	4gRNAs	NJ	1324	INTRON	Experimental
GET2272_Dgkb	Jax	4gRNAs	NJ	893	INTERGENIC	Experimental
GET2272_Dgkb	Jax	4gRNAs	NJ	29	EXON	Experimental
GET2272_Dgkb	Jax	4gRNAs	NJ	922	INTRON	Experimental
GET2282_Rasgef1a	Jax	4gRNAs	NJ	932	INTERGENIC	Experimental
GET2282_Rasgef1a	Jax	4gRNAs	NJ	66	EXON	Experimental
GET2282_Rasgef1a	Jax	4gRNAs	NJ	1269	INTRON	Experimental
GET2349_Tmem171	Jax	4gRNAs	NJ	930	INTERGENIC	Experimental
GET2349_Tmem171	Jax	4gRNAs	NJ	25	EXON	Experimental
GET2349_Tmem171	Jax	4gRNAs	NJ	1073	INTRON	Experimental
C7242_282_01	TCP	Control	Ncrl	1603	INTERGENIC	Control
C7242_282_01	TCP	Control	Ncrl	27	EXON	Control
C7242_282_01	TCP	Control	Ncrl	1852	INTRON	Control
C7242_572_01	TCP	Control	Ncrl	1312	INTERGENIC	Control
C7242_572_01	TCP	Control	Ncrl	45	EXON	Control
C7242_572_01	TCP	Control	Ncrl	1519	INTRON	Control
C7242_572_10	TCP	Control	Ncrl	1401	INTERGENIC	Control
C7242_572_10	TCP	Control	Ncrl	52	EXON	Control
C7242_572_10	TCP	Control	Ncrl	1854	INTRON	Control
C7268_237_01	TCP	Control	Ncrl	1512	INTERGENIC	Control
C7268_237_01	TCP	Control	Ncrl	59	EXON	Control
C7268_237_01	TCP	Control	Ncrl	2094	INTRON	Control
C7268_237_04	TCP	Control	Ncrl	1615	INTERGENIC	Control
C7268_237_04	TCP	Control	Ncrl	53	EXON	Control
C7268_237_04	TCP	Control	Ncrl	2294	INTRON	Control
C7268_523_02	TCP	Control	Ncrl	1497	INTERGENIC	Control
C7268_523_02	TCP	Control	Ncrl	62	EXON	Control
C7268_523_02	TCP	Control	Ncrl	2110	INTRON	Control
C7268_523_06	TCP	Control	Ncrl	1548	INTERGENIC	Control
C7268_523_06	TCP	Control	Ncrl	61	EXON	Control
C7268_523_06	TCP	Control	Ncrl	2117	INTRON	Control
ADKK_8027	TCP	4gRNAs	Ncrl	1458	INTERGENIC	Experimental
ADKK_8027	TCP	4gRNAs	Ncrl	54	EXON	Experimental
ADKK_8027	TCP	4gRNAs	Ncrl	1768	INTRON	Experimental
ADKK_8044	TCP	4gRNAs	Ncrl	1380	INTERGENIC	Experimental
ADKK_8044	TCP	4gRNAs	Ncrl	73	EXON	Experimental
ADKK_8044	TCP	4gRNAs	Ncrl	1670	INTRON	Experimental
ADKL_8052	TCP	4gRNAs	Ncrl	1339	INTERGENIC	Experimental
ADKL_8052	TCP	4gRNAs	Ncrl	110	EXON	Experimental
ADKL_8052	TCP	4gRNAs	Ncrl	1699	INTRON	Experimental
ADKL_8056	TCP	2and3gRNAs	Ncrl	1088	INTERGENIC	Experimental
ADKL_8056	TCP	2and3gRNAs	Ncrl	91	EXON	Experimental
ADKL_8056	TCP	2and3gRNAs	Ncrl	1374	INTRON	Experimental
ADKP_8273	TCP	2and3gRNAs	Ncrl	1019	INTERGENIC	Experimental
ADKP_8273	TCP	2and3gRNAs	Ncrl	28	EXON	Experimental
ADKP_8273	TCP	2and3gRNAs	Ncrl	1049	INTRON	Experimental
ADKQ_8292	TCP	4gRNAs	Ncrl	1206	INTERGENIC	Experimental
ADKQ_8292	TCP	4gRNAs	Ncrl	132	EXON	Experimental
ADKQ_8292	TCP	4gRNAs	Ncrl	1539	INTRON	Experimental
ADMN_8602	TCP	4gRNAs	Ncrl	1231	INTERGENIC	Experimental
ADMN_8602	TCP	4gRNAs	Ncrl	48	EXON	Experimental
ADMN_8602	TCP	4gRNAs	Ncrl	1587	INTRON	Experimental
ADMN_8603	TCP	4gRNAs	Ncrl	1103	INTERGENIC	Experimental
ADMN_8603	TCP	4gRNAs	Ncrl	21	EXON	Experimental
ADMN_8603	TCP	4gRNAs	Ncrl	1537	INTRON	Experimental
ADMO_8621	TCP	4gRNAs	Ncrl	1569	INTERGENIC	Experimental
ADMO_8621	TCP	4gRNAs	Ncrl	85	EXON	Experimental
ADMO_8621	TCP	4gRNAs	Ncrl	1860	INTRON	Experimental
ADMP_8628	TCP	4gRNAs	Ncrl	1162	INTERGENIC	Experimental
ADMP_8628	TCP	4gRNAs	Ncrl	38	EXON	Experimental
ADMP_8628	TCP	4gRNAs	Ncrl	1281	INTRON	Experimental
B6NC_218_01	TCP	Control	Ncrl	1292	INTERGENIC	Control
B6NC_218_01	TCP	Control	Ncrl	46	EXON	Control
B6NC_218_01	TCP	Control	Ncrl	1496	INTRON	Control
B6NC_218_05	TCP	Control	Ncrl	1652	INTERGENIC	Control
B6NC_218_05	TCP	Control	Ncrl	54	EXON	Control
B6NC_218_05	TCP	Control	Ncrl	2298	INTRON	Control
B6NC_256_04	TCP	Control	Ncrl	1270	INTERGENIC	Control
B6NC_256_04	TCP	Control	Ncrl	66	EXON	Control
B6NC_256_04	TCP	Control	Ncrl	1517	INTRON	Control
B6NC_256_06	TCP	Control	Ncrl	1411	INTERGENIC	Control
B6NC_256_06	TCP	Control	Ncrl	57	EXON	Control
B6NC_256_06	TCP	Control	Ncrl	1960	INTRON	Control
B6NC_282_10	TCP	Control	Ncrl	2063	INTERGENIC	Control
B6NC_282_10	TCP	Control	Ncrl	58	EXON	Control
B6NC_282_10	TCP	Control	Ncrl	2631	INTRON	Control
ADKS_8390	TCP	2and3gRNAs	Ncrl	1015	INTERGENIC	Experimental
ADKS_8390	TCP	2and3gRNAs	Ncrl	57	EXON	Experimental
ADKS_8390	TCP	2and3gRNAs	Ncrl	1526	INTRON	Experimental
ADKS_8396	TCP	2and3gRNAs	Ncrl	1078	INTERGENIC	Experimental
ADKS_8396	TCP	2and3gRNAs	Ncrl	75	EXON	Experimental
ADKS_8396	TCP	2and3gRNAs	Ncrl	1305	INTRON	Experimental
MBP10097_9	UCD	2and3gRNAs	Ncrl	1043	INTERGENIC	Experimental
MBP10097_9	UCD	2and3gRNAs	Ncrl	30	EXON	Experimental
MBP10097_9	UCD	2and3gRNAs	Ncrl	1408	INTRON	Experimental
MBP10098_11	UCD	2and3gRNAs	Ncrl	1299	INTERGENIC	Experimental
MBP10098_11	UCD	2and3gRNAs	Ncrl	38	EXON	Experimental
MBP10098_11	UCD	2and3gRNAs	Ncrl	1573	INTRON	Experimental
MBP10099_2	UCD	2and3gRNAs	Ncrl	1509	INTERGENIC	Experimental
MBP10099_2	UCD	2and3gRNAs	Ncrl	99	EXON	Experimental
MBP10099_2	UCD	2and3gRNAs	Ncrl	2041	INTRON	Experimental
MBP10102_7	UCD	2and3gRNAs	Ncrl	1414	INTERGENIC	Experimental
MBP10102_7	UCD	2and3gRNAs	Ncrl	68	EXON	Experimental
MBP10102_7	UCD	2and3gRNAs	Ncrl	1635	INTRON	Experimental
MBP10105_6	UCD	2and3gRNAs	Ncrl	1254	INTERGENIC	Experimental
MBP10105_6	UCD	2and3gRNAs	Ncrl	47	EXON	Experimental
MBP10105_6	UCD	2and3gRNAs	Ncrl	1771	INTRON	Experimental
MBP10136_9	UCD	2and3gRNAs	Ncrl	977	INTERGENIC	Experimental
MBP10136_9	UCD	2and3gRNAs	Ncrl	29	EXON	Experimental
MBP10136_9	UCD	2and3gRNAs	Ncrl	1538	INTRON	Experimental
MBP10140_10	UCD	2and3gRNAs	Ncrl	1123	INTERGENIC	Experimental
MBP10140_10	UCD	2and3gRNAs	Ncrl	67	EXON	Experimental
MBP10140_10	UCD	2and3gRNAs	Ncrl	1439	INTRON	Experimental
MBP10161_17	UCD	2and3gRNAs	Ncrl	1343	INTERGENIC	Experimental
MBP10161_17	UCD	2and3gRNAs	Ncrl	51	EXON	Experimental
MBP10161_17	UCD	2and3gRNAs	Ncrl	1862	INTRON	Experimental
MBP10163_15	UCD	2and3gRNAs	Ncrl	1306	INTERGENIC	Experimental
MBP10163_15	UCD	2and3gRNAs	Ncrl	50	EXON	Experimental
MBP10163_15	UCD	2and3gRNAs	Ncrl	1773	INTRON	Experimental
MBP10164_14	UCD	2and3gRNAs	Ncrl	1313	INTERGENIC	Experimental
MBP10164_14	UCD	2and3gRNAs	Ncrl	60	EXON	Experimental
MBP10164_14	UCD	2and3gRNAs	Ncrl	1471	INTRON	Experimental
MBP10167_4	UCD	2and3gRNAs	Ncrl	1098	INTERGENIC	Experimental
MBP10167_4	UCD	2and3gRNAs	Ncrl	42	EXON	Experimental
MBP10167_4	UCD	2and3gRNAs	Ncrl	1380	INTRON	Experimental
MBP10171_12	UCD	2and3gRNAs	Ncrl	1384	INTERGENIC	Experimental
MBP10171_12	UCD	2and3gRNAs	Ncrl	62	EXON	Experimental
MBP10171_12	UCD	2and3gRNAs	Ncrl	1807	INTRON	Experimental
MBP10172_8	UCD	2and3gRNAs	Ncrl	1069	INTERGENIC	Experimental
MBP10172_8	UCD	2and3gRNAs	Ncrl	35	EXON	Experimental
MBP10172_8	UCD	2and3gRNAs	Ncrl	1411	INTRON	Experimental
MBP10173_2	UCD	2and3gRNAs	Ncrl	1363	INTERGENIC	Experimental
MBP10173_2	UCD	2and3gRNAs	Ncrl	54	EXON	Experimental
MBP10173_2	UCD	2and3gRNAs	Ncrl	1552	INTRON	Experimental
MBP52	UCD	Control	Ncrl	1279	INTERGENIC	Control
MBP52	UCD	Control	Ncrl	42	EXON	Control
MBP52	UCD	Control	Ncrl	1834	INTRON	Control
MBP55	UCD	Control	Ncrl	973	INTERGENIC	Control
MBP55	UCD	Control	Ncrl	56	EXON	Control
MBP55	UCD	Control	Ncrl	1294	INTRON	Control
MBP56	UCD	Control	Ncrl	1434	INTERGENIC	Control
MBP56	UCD	Control	Ncrl	51	EXON	Control
MBP56	UCD	Control	Ncrl	2088	INTRON	Control
MBP58	UCD	Control	Ncrl	1426	INTERGENIC	Control
MBP58	UCD	Control	Ncrl	48	EXON	Control
MBP58	UCD	Control	Ncrl	1692	INTRON	Control
MBP60	UCD	Control	Ncrl	1032	INTERGENIC	Control
MBP60	UCD	Control	Ncrl	60	EXON	Control
MBP60	UCD	Control	Ncrl	1501	INTRON	Control

## Sheet: Fig.2C_SourceData
Sample	ExpCondition	Strain	Num	Category	GenExpCond
AKZE1_1e	4gRNAs	NJ	1133	Total_SecondFilt	Experimental
AKZE1_1e	4gRNAs	NJ	1126	Het_SecondFilt	Experimental
AKZE1_1e	4gRNAs	NJ	2	HomAlt_SecondFilt	Experimental
COZE2_1c	4gRNAs	NJ	1249	Total_SecondFilt	Experimental
COZE2_1c	4gRNAs	NJ	1243	Het_SecondFilt	Experimental
COZE2_1c	4gRNAs	NJ	4	HomAlt_SecondFilt	Experimental
DNJA2_1a	4gRNAs	NJ	1362	Total_SecondFilt	Experimental
DNJA2_1a	4gRNAs	NJ	1350	Het_SecondFilt	Experimental
DNJA2_1a	4gRNAs	NJ	7	HomAlt_SecondFilt	Experimental
DXZE4_1c	4gRNAs	NJ	1484	Total_SecondFilt	Experimental
DXZE4_1c	4gRNAs	NJ	1473	Het_SecondFilt	Experimental
DXZE4_1c	4gRNAs	NJ	7	HomAlt_SecondFilt	Experimental
FDZE2_1a	4gRNAs	NJ	1121	Total_SecondFilt	Experimental
FDZE2_1a	4gRNAs	NJ	1113	Het_SecondFilt	Experimental
FDZE2_1a	4gRNAs	NJ	6	HomAlt_SecondFilt	Experimental
FONA1_1a	4gRNAs	NJ	1039	Total_SecondFilt	Experimental
FONA1_1a	4gRNAs	NJ	1030	Het_SecondFilt	Experimental
FONA1_1a	4gRNAs	NJ	7	HomAlt_SecondFilt	Experimental
FSDA1_1a	4gRNAs	NJ	1484	Total_SecondFilt	Experimental
FSDA1_1a	4gRNAs	NJ	1468	Het_SecondFilt	Experimental
FSDA1_1a	4gRNAs	NJ	8	HomAlt_SecondFilt	Experimental
NEZE2_1a	2and3gRNAs	NJ	1540	Total_SecondFilt	Experimental
NEZE2_1a	2and3gRNAs	NJ	1519	Het_SecondFilt	Experimental
NEZE2_1a	2and3gRNAs	NJ	15	HomAlt_SecondFilt	Experimental
NJAX_1644_2c	Control	NJ	600	Total_SecondFilt	Control
NJAX_1644_2c	Control	NJ	597	Het_SecondFilt	Control
NJAX_1644_2c	Control	NJ	1	HomAlt_SecondFilt	Control
NJAX_1644_2d	Control	NJ	620	Total_SecondFilt	Control
NJAX_1644_2d	Control	NJ	612	Het_SecondFilt	Control
NJAX_1644_2d	Control	NJ	5	HomAlt_SecondFilt	Control
NJAX_1714_6d	Control	NJ	1122	Total_SecondFilt	Control
NJAX_1714_6d	Control	NJ	1110	Het_SecondFilt	Control
NJAX_1714_6d	Control	NJ	8	HomAlt_SecondFilt	Control
NJAX_1714_6h	Control	NJ	870	Total_SecondFilt	Control
NJAX_1714_6h	Control	NJ	857	Het_SecondFilt	Control
NJAX_1714_6h	Control	NJ	7	HomAlt_SecondFilt	Control
NJAX_1726_1a	Control	NJ	625	Total_SecondFilt	Control
NJAX_1726_1a	Control	NJ	618	Het_SecondFilt	Control
NJAX_1726_1a	Control	NJ	3	HomAlt_SecondFilt	Control
NJAX_1726_1b	Control	NJ	979	Total_SecondFilt	Control
NJAX_1726_1b	Control	NJ	971	Het_SecondFilt	Control
NJAX_1726_1b	Control	NJ	1	HomAlt_SecondFilt	Control
PMFA2_1b	4gRNAs	NJ	1681	Total_SecondFilt	Experimental
PMFA2_1b	4gRNAs	NJ	1657	Het_SecondFilt	Experimental
PMFA2_1b	4gRNAs	NJ	17	HomAlt_SecondFilt	Experimental
PMZE2_1a	4gRNAs	NJ	1479	Total_SecondFilt	Experimental
PMZE2_1a	4gRNAs	NJ	1466	Het_SecondFilt	Experimental
PMZE2_1a	4gRNAs	NJ	1	HomAlt_SecondFilt	Experimental
PRXA2_1b	4gRNAs	NJ	1039	Total_SecondFilt	Experimental
PRXA2_1b	4gRNAs	NJ	1030	Het_SecondFilt	Experimental
PRXA2_1b	4gRNAs	NJ	7	HomAlt_SecondFilt	Experimental
PXNA2_1a	4gRNAs	NJ	1355	Total_SecondFilt	Experimental
PXNA2_1a	4gRNAs	NJ	1346	Het_SecondFilt	Experimental
PXNA2_1a	4gRNAs	NJ	7	HomAlt_SecondFilt	Experimental
PYZE_1_1a	2and3gRNAs	NJ	1396	Total_SecondFilt	Experimental
PYZE_1_1a	2and3gRNAs	NJ	1385	Het_SecondFilt	Experimental
PYZE_1_1a	2and3gRNAs	NJ	5	HomAlt_SecondFilt	Experimental
SLOA1_1d	4gRNAs	NJ	1304	Total_SecondFilt	Experimental
SLOA1_1d	4gRNAs	NJ	1297	Het_SecondFilt	Experimental
SLOA1_1d	4gRNAs	NJ	1	HomAlt_SecondFilt	Experimental
B6NJ_170103	Control	NJ	984	Total_SecondFilt	Control
B6NJ_170103	Control	NJ	971	Het_SecondFilt	Control
B6NJ_170103	Control	NJ	9	HomAlt_SecondFilt	Control
B6NJ_170606	Control	NJ	1061	Total_SecondFilt	Control
B6NJ_170606	Control	NJ	1057	Het_SecondFilt	Control
B6NJ_170606	Control	NJ	3	HomAlt_SecondFilt	Control
B6NJ_AX9	Control	NJ	1152	Total_SecondFilt	Control
B6NJ_AX9	Control	NJ	1080	Het_SecondFilt	Control
B6NJ_AX9	Control	NJ	67	HomAlt_SecondFilt	Control
B6NJ_GET	Control	NJ	1697	Total_SecondFilt	Control
B6NJ_GET	Control	NJ	1680	Het_SecondFilt	Control
B6NJ_GET	Control	NJ	13	HomAlt_SecondFilt	Control
B6NJ_KAP	Control	NJ	1409	Total_SecondFilt	Control
B6NJ_KAP	Control	NJ	1389	Het_SecondFilt	Control
B6NJ_KAP	Control	NJ	12	HomAlt_SecondFilt	Control
GET2039_Lpgat1	4gRNAs	NJ	712	Total_SecondFilt	Experimental
GET2039_Lpgat1	4gRNAs	NJ	709	Het_SecondFilt	Experimental
GET2039_Lpgat1	4gRNAs	NJ	1	HomAlt_SecondFilt	Experimental
GET2041_Ptprk	4gRNAs	NJ	917	Total_SecondFilt	Experimental
GET2041_Ptprk	4gRNAs	NJ	913	Het_SecondFilt	Experimental
GET2041_Ptprk	4gRNAs	NJ	2	HomAlt_SecondFilt	Experimental
GET2192_Dusp15	4gRNAs	NJ	691	Total_SecondFilt	Experimental
GET2192_Dusp15	4gRNAs	NJ	686	Het_SecondFilt	Experimental
GET2192_Dusp15	4gRNAs	NJ	5	HomAlt_SecondFilt	Experimental
GET2193_Dusp22	4gRNAs	NJ	1347	Total_SecondFilt	Experimental
GET2193_Dusp22	4gRNAs	NJ	1342	Het_SecondFilt	Experimental
GET2193_Dusp22	4gRNAs	NJ	3	HomAlt_SecondFilt	Experimental
GET2198_Hspb6	4gRNAs	NJ	698	Total_SecondFilt	Experimental
GET2198_Hspb6	4gRNAs	NJ	691	Het_SecondFilt	Experimental
GET2198_Hspb6	4gRNAs	NJ	4	HomAlt_SecondFilt	Experimental
GET2205_Nt5dc2	4gRNAs	NJ	768	Total_SecondFilt	Experimental
GET2205_Nt5dc2	4gRNAs	NJ	755	Het_SecondFilt	Experimental
GET2205_Nt5dc2	4gRNAs	NJ	8	HomAlt_SecondFilt	Experimental
GET2210_Polr1d	4gRNAs	NJ	712	Total_SecondFilt	Experimental
GET2210_Polr1d	4gRNAs	NJ	704	Het_SecondFilt	Experimental
GET2210_Polr1d	4gRNAs	NJ	5	HomAlt_SecondFilt	Experimental
GET2272_Dgkb	4gRNAs	NJ	687	Total_SecondFilt	Experimental
GET2272_Dgkb	4gRNAs	NJ	676	Het_SecondFilt	Experimental
GET2272_Dgkb	4gRNAs	NJ	9	HomAlt_SecondFilt	Experimental
GET2282_Rasgef1a	4gRNAs	NJ	835	Total_SecondFilt	Experimental
GET2282_Rasgef1a	4gRNAs	NJ	824	Het_SecondFilt	Experimental
GET2282_Rasgef1a	4gRNAs	NJ	9	HomAlt_SecondFilt	Experimental
GET2349_Tmem171	4gRNAs	NJ	759	Total_SecondFilt	Experimental
GET2349_Tmem171	4gRNAs	NJ	751	Het_SecondFilt	Experimental
GET2349_Tmem171	4gRNAs	NJ	3	HomAlt_SecondFilt	Experimental
C7242_282_01	Control	Ncrl	1198	Total_SecondFilt	Control
C7242_282_01	Control	Ncrl	1188	Het_SecondFilt	Control
C7242_282_01	Control	Ncrl	7	HomAlt_SecondFilt	Control
C7242_572_01	Control	Ncrl	1031	Total_SecondFilt	Control
C7242_572_01	Control	Ncrl	1002	Het_SecondFilt	Control
C7242_572_01	Control	Ncrl	12	HomAlt_SecondFilt	Control
C7242_572_10	Control	Ncrl	1137	Total_SecondFilt	Control
C7242_572_10	Control	Ncrl	1118	Het_SecondFilt	Control
C7242_572_10	Control	Ncrl	7	HomAlt_SecondFilt	Control
C7268_237_01	Control	Ncrl	1233	Total_SecondFilt	Control
C7268_237_01	Control	Ncrl	1214	Het_SecondFilt	Control
C7268_237_01	Control	Ncrl	7	HomAlt_SecondFilt	Control
C7268_237_04	Control	Ncrl	1261	Total_SecondFilt	Control
C7268_237_04	Control	Ncrl	1249	Het_SecondFilt	Control
C7268_237_04	Control	Ncrl	3	HomAlt_SecondFilt	Control
C7268_523_02	Control	Ncrl	1282	Total_SecondFilt	Control
C7268_523_02	Control	Ncrl	1268	Het_SecondFilt	Control
C7268_523_02	Control	Ncrl	6	HomAlt_SecondFilt	Control
C7268_523_06	Control	Ncrl	1242	Total_SecondFilt	Control
C7268_523_06	Control	Ncrl	1226	Het_SecondFilt	Control
C7268_523_06	Control	Ncrl	10	HomAlt_SecondFilt	Control
ADKK_8027	4gRNAs	Ncrl	1192	Total_SecondFilt	Experimental
ADKK_8027	4gRNAs	Ncrl	1183	Het_SecondFilt	Experimental
ADKK_8027	4gRNAs	Ncrl	3	HomAlt_SecondFilt	Experimental
ADKK_8044	4gRNAs	Ncrl	1183	Total_SecondFilt	Experimental
ADKK_8044	4gRNAs	Ncrl	1179	Het_SecondFilt	Experimental
ADKK_8044	4gRNAs	Ncrl	1	HomAlt_SecondFilt	Experimental
ADKL_8052	4gRNAs	Ncrl	1098	Total_SecondFilt	Experimental
ADKL_8052	4gRNAs	Ncrl	1092	Het_SecondFilt	Experimental
ADKL_8052	4gRNAs	Ncrl	6	HomAlt_SecondFilt	Experimental
ADKL_8056	2and3gRNAs	Ncrl	890	Total_SecondFilt	Experimental
ADKL_8056	2and3gRNAs	Ncrl	887	Het_SecondFilt	Experimental
ADKL_8056	2and3gRNAs	Ncrl	3	HomAlt_SecondFilt	Experimental
ADKP_8273	2and3gRNAs	Ncrl	735	Total_SecondFilt	Experimental
ADKP_8273	2and3gRNAs	Ncrl	730	Het_SecondFilt	Experimental
ADKP_8273	2and3gRNAs	Ncrl	3	HomAlt_SecondFilt	Experimental
ADKQ_8292	4gRNAs	Ncrl	947	Total_SecondFilt	Experimental
ADKQ_8292	4gRNAs	Ncrl	941	Het_SecondFilt	Experimental
ADKQ_8292	4gRNAs	Ncrl	3	HomAlt_SecondFilt	Experimental
ADMN_8602	4gRNAs	Ncrl	1000	Total_SecondFilt	Experimental
ADMN_8602	4gRNAs	Ncrl	994	Het_SecondFilt	Experimental
ADMN_8602	4gRNAs	Ncrl	4	HomAlt_SecondFilt	Experimental
ADMN_8603	4gRNAs	Ncrl	985	Total_SecondFilt	Experimental
ADMN_8603	4gRNAs	Ncrl	974	Het_SecondFilt	Experimental
ADMN_8603	4gRNAs	Ncrl	5	HomAlt_SecondFilt	Experimental
ADMO_8621	4gRNAs	Ncrl	1295	Total_SecondFilt	Experimental
ADMO_8621	4gRNAs	Ncrl	1286	Het_SecondFilt	Experimental
ADMO_8621	4gRNAs	Ncrl	8	HomAlt_SecondFilt	Experimental
ADMP_8628	4gRNAs	Ncrl	903	Total_SecondFilt	Experimental
ADMP_8628	4gRNAs	Ncrl	891	Het_SecondFilt	Experimental
ADMP_8628	4gRNAs	Ncrl	3	HomAlt_SecondFilt	Experimental
B6NC_218_01	Control	Ncrl	997	Total_SecondFilt	Control
B6NC_218_01	Control	Ncrl	990	Het_SecondFilt	Control
B6NC_218_01	Control	Ncrl	5	HomAlt_SecondFilt	Control
B6NC_218_05	Control	Ncrl	1274	Total_SecondFilt	Control
B6NC_218_05	Control	Ncrl	1254	Het_SecondFilt	Control
B6NC_218_05	Control	Ncrl	7	HomAlt_SecondFilt	Control
B6NC_256_04	Control	Ncrl	980	Total_SecondFilt	Control
B6NC_256_04	Control	Ncrl	969	Het_SecondFilt	Control
B6NC_256_04	Control	Ncrl	8	HomAlt_SecondFilt	Control
B6NC_256_06	Control	Ncrl	1071	Total_SecondFilt	Control
B6NC_256_06	Control	Ncrl	1062	Het_SecondFilt	Control
B6NC_256_06	Control	Ncrl	4	HomAlt_SecondFilt	Control
B6NC_282_10	Control	Ncrl	1449	Total_SecondFilt	Control
B6NC_282_10	Control	Ncrl	1428	Het_SecondFilt	Control
B6NC_282_10	Control	Ncrl	4	HomAlt_SecondFilt	Control
ADKS_8390	2and3gRNAs	Ncrl	896	Total_SecondFilt	Experimental
ADKS_8390	2and3gRNAs	Ncrl	891	Het_SecondFilt	Experimental
ADKS_8390	2and3gRNAs	Ncrl	1	HomAlt_SecondFilt	Experimental
ADKS_8396	2and3gRNAs	Ncrl	842	Total_SecondFilt	Experimental
ADKS_8396	2and3gRNAs	Ncrl	832	Het_SecondFilt	Experimental
ADKS_8396	2and3gRNAs	Ncrl	9	HomAlt_SecondFilt	Experimental
MBP10097_9	2and3gRNAs	Ncrl	877	Total_SecondFilt	Experimental
MBP10097_9	2and3gRNAs	Ncrl	865	Het_SecondFilt	Experimental
MBP10097_9	2and3gRNAs	Ncrl	8	HomAlt_SecondFilt	Experimental
MBP10098_11	2and3gRNAs	Ncrl	1029	Total_SecondFilt	Experimental
MBP10098_11	2and3gRNAs	Ncrl	1017	Het_SecondFilt	Experimental
MBP10098_11	2and3gRNAs	Ncrl	7	HomAlt_SecondFilt	Experimental
MBP10099_2	2and3gRNAs	Ncrl	1281	Total_SecondFilt	Experimental
MBP10099_2	2and3gRNAs	Ncrl	1265	Het_SecondFilt	Experimental
MBP10099_2	2and3gRNAs	Ncrl	7	HomAlt_SecondFilt	Experimental
MBP10102_7	2and3gRNAs	Ncrl	1164	Total_SecondFilt	Experimental
MBP10102_7	2and3gRNAs	Ncrl	1127	Het_SecondFilt	Experimental
MBP10102_7	2and3gRNAs	Ncrl	29	HomAlt_SecondFilt	Experimental
MBP10105_6	2and3gRNAs	Ncrl	1086	Total_SecondFilt	Experimental
MBP10105_6	2and3gRNAs	Ncrl	1064	Het_SecondFilt	Experimental
MBP10105_6	2and3gRNAs	Ncrl	14	HomAlt_SecondFilt	Experimental
MBP10136_9	2and3gRNAs	Ncrl	868	Total_SecondFilt	Experimental
MBP10136_9	2and3gRNAs	Ncrl	855	Het_SecondFilt	Experimental
MBP10136_9	2and3gRNAs	Ncrl	10	HomAlt_SecondFilt	Experimental
MBP10140_10	2and3gRNAs	Ncrl	973	Total_SecondFilt	Experimental
MBP10140_10	2and3gRNAs	Ncrl	960	Het_SecondFilt	Experimental
MBP10140_10	2and3gRNAs	Ncrl	10	HomAlt_SecondFilt	Experimental
MBP10161_17	2and3gRNAs	Ncrl	1056	Total_SecondFilt	Experimental
MBP10161_17	2and3gRNAs	Ncrl	1044	Het_SecondFilt	Experimental
MBP10161_17	2and3gRNAs	Ncrl	8	HomAlt_SecondFilt	Experimental
MBP10163_15	2and3gRNAs	Ncrl	1103	Total_SecondFilt	Experimental
MBP10163_15	2and3gRNAs	Ncrl	1083	Het_SecondFilt	Experimental
MBP10163_15	2and3gRNAs	Ncrl	19	HomAlt_SecondFilt	Experimental
MBP10164_14	2and3gRNAs	Ncrl	1011	Total_SecondFilt	Experimental
MBP10164_14	2and3gRNAs	Ncrl	991	Het_SecondFilt	Experimental
MBP10164_14	2and3gRNAs	Ncrl	16	HomAlt_SecondFilt	Experimental
MBP10167_4	2and3gRNAs	Ncrl	949	Total_SecondFilt	Experimental
MBP10167_4	2and3gRNAs	Ncrl	936	Het_SecondFilt	Experimental
MBP10167_4	2and3gRNAs	Ncrl	9	HomAlt_SecondFilt	Experimental
MBP10171_12	2and3gRNAs	Ncrl	1157	Total_SecondFilt	Experimental
MBP10171_12	2and3gRNAs	Ncrl	1139	Het_SecondFilt	Experimental
MBP10171_12	2and3gRNAs	Ncrl	7	HomAlt_SecondFilt	Experimental
MBP10172_8	2and3gRNAs	Ncrl	897	Total_SecondFilt	Experimental
MBP10172_8	2and3gRNAs	Ncrl	879	Het_SecondFilt	Experimental
MBP10172_8	2and3gRNAs	Ncrl	9	HomAlt_SecondFilt	Experimental
MBP10173_2	2and3gRNAs	Ncrl	1026	Total_SecondFilt	Experimental
MBP10173_2	2and3gRNAs	Ncrl	1001	Het_SecondFilt	Experimental
MBP10173_2	2and3gRNAs	Ncrl	18	HomAlt_SecondFilt	Experimental
MBP52	Control	Ncrl	1177	Total_SecondFilt	Control
MBP52	Control	Ncrl	1151	Het_SecondFilt	Control
MBP52	Control	Ncrl	9	HomAlt_SecondFilt	Control
MBP55	Control	Ncrl	850	Total_SecondFilt	Control
MBP55	Control	Ncrl	843	Het_SecondFilt	Control
MBP55	Control	Ncrl	5	HomAlt_SecondFilt	Control
MBP56	Control	Ncrl	1224	Total_SecondFilt	Control
MBP56	Control	Ncrl	1209	Het_SecondFilt	Control
MBP56	Control	Ncrl	12	HomAlt_SecondFilt	Control
MBP58	Control	Ncrl	1108	Total_SecondFilt	Control
MBP58	Control	Ncrl	1087	Het_SecondFilt	Control
MBP58	Control	Ncrl	14	HomAlt_SecondFilt	Control
MBP60	Control	Ncrl	914	Total_SecondFilt	Control
MBP60	Control	Ncrl	908	Het_SecondFilt	Control
MBP60	Control	Ncrl	6	HomAlt_SecondFilt	Control

## Sheet: Fig.2D_SourceData
Total:	141116					Total:	6017
HET						HOMALT
Number of Samples (n)	Number Variants in n Samples	Total Number of Shared Variants (shared between n samples or more)	Percentage of Total Shared Variants			Number of Samples	Number Variants in n Samples	Total Number of Shared Variants (shared between n samples or more)	Percentage of Total Shared Variants		*Highlighted values were plotted in Figure 2d
0	3265					0	138364
1	80319	141116	100			1	1412	6017	100
2	20708	60797	43.08			2	615	4605	76.53
3	9428	40089				3	346	3990
4	5303	30661				4	302	3644
5	3362	25358	17.97			5	116	3342	55.54
6	2276	21996				6	105	3226
7	1940	19720				7	96	3121
8	1495	17780				8	87	3025
9	1312	16285				9	62	2938
10	1211	14973	10.61			10	71	2876	47.8
11	1011	13762				11	55	2805
12	805	12751				12	48	2750
13	610	11946				13	54	2702
14	580	11336				14	47	2648
15	501	10756				15	39	2601
16	453	10255				16	42	2562
17	453	9802				17	38	2520
18	346	9349				18	47	2482
19	334	9003				19	39	2435
20	297	8669				20	43	2396
21	246	8372				21	51	2353
22	274	8126				22	39	2302
23	228	7852				23	36	2263
24	193	7624				24	34	2227
25	191	7431				25	31	2193
26	182	7240				26	34	2162
27	146	7058				27	42	2128
28	164	6912				28	43	2086
29	141	6748				29	47	2043
30	151	6607				30	107	1996
31	140	6456				31	183	1889
32	127	6316				32	72	1706
33	120	6189				33	31	1634
34	126	6069				34	29	1603
35	139	5943				35	80	1574
36	105	5804				36	22	1494
37	94	5699				37	27	1472
38	95	5605				38	32	1445
39	115	5510				39	18	1413
40	99	5395				40	22	1395
41	103	5296				41	28	1373
42	74	5193				42	29	1345
43	88	5119				43	295	1316
44	92	5031				44	13	1021
45	104	4939				45	24	1008
46	76	4835				46	9	984
47	80	4759				47	19	975
48	96	4679				48	16	956
49	83	4583				49	18	940
50	107	4500				50	14	922
51	91	4393				51	21	908
52	76	4302				52	9	887
53	93	4226				53	13	878
54	72	4133				54	10	865
55	87	4061				55	20	855
56	87	3974				56	13	835
57	77	3887				57	15	822
58	60	3810				58	17	807
59	82	3750				59	10	790
60	84	3668				60	18	780
61	90	3584				61	18	762
62	58	3494				62	13	744
63	80	3436				63	17	731
64	86	3356				64	13	714
65	67	3270				65	14	701
66	88	3203				66	13	687
67	71	3115				67	16	674
68	86	3044				68	25	658
69	105	2958				69	10	633
70	93	2853				70	30	623
71	134	2760				71	18	593
72	124	2626				72	23	575
73	126	2502				73	31	552
74	156	2376				74	51	521
75	174	2220				75	43	470
76	221	2046				76	79	427
77	318	1825				77	111	348
78	1507	1507				78	237	237

## Sheet: Fig.2d_PlotData
Number of Samples (n)	Number Variants in n Samples	Total Number of Shared Variants (shared between n samples or more)	Percentage of Total Shared Variants	Zygosity
1	80319	141116	100	HET
2	20708	60797	43.08	HET
5	3362	25358	17.97	HET
10	1211	14973	10.61	HET
1	1412	6017	100	HOMALT
2	615	4605	76.53	HOMALT
5	116	3342	55.54	HOMALT
10	71	2876	47.8	HOMALT

## Sheet: Fig.3b_PlotData
Variant	Mismatch	NGG	NAG
Indel	4mm	12	0
Indel	5mm	0	1
Indel	6mm	5	16
SNV	4mm	2	0
SNV	5mm	1	0
SNV	6mm	11	19
SV-ins	4mm	0	0
SV-ins	5mm	0	0
SV-ins	6mm	0	1
SV-del	4mm	0	0
SV-del	5mm	0	4
SV-del	6mm	9	19
SV-dup	4mm	0	0
SV-dup	5mm	2	0
SV-dup	6mm	2	7
SV-inv	4mm	0	0
SV-inv	5mm	3	2
SV-inv	6mm	15	19
