# Supplementary material for: Whole genome analysis for 163 gRNAs in Cas9-edited mice reveals minimal off-target activity
Source: Commun Biol. 2023 Jun 10;6:626. doi: 10.1038/s42003-023-04974-0 (PMC10257658; doi:10.1038/s42003-023-04974-0)
Supplement: Supplementary file 9 — Supplementary Data 6 [file 42003_2023_4974_MOESM9_ESM.xlsx]

## Sheet: Legend Production Overview
Column A	Institution	Institution at which Cas9 treatment and mouse line generation was done
Column B	Gene	Target gene symbol (from MGI)
Column C	MGI ID	MGI gene ID
Column D	mRNA/Protein	Type of Cas9 used to treat embryos
Column E	Conc. Cas9	Concentration of Cas9 used to treat embryos
Column F	Conc. units	Units of concentration of Cas9 used to treat embryos
Column G	Conc. gRNAs	Concentration of each guide RNA used to treat embryos
Column H	Conc. units	Concentration units of each guide RNA used to treat embryos
Column I	Delivery	Method used to deliver Cas9 reagents to embryos - MI = microinjection; EP = electroporation
Column J	Transfer Day	The day embryos were transferred to pseudopregnant recipients - Same Day = the same day as embryo Cas9 treatment; Next Day = the day after embryo Cas9 treatment
Column K	PCR Fwd	Forward PCR primer for detecting the amplicon spanning the targeted deletion junction, recognizes both wild-type and deletion alleles
Column L	PCR Rev	Reverse PCR primer for detecting the amplicon spanning the targeted deletion junction, recognizes both wild-type and deletion alleles
Column M	WT size	Size of amplicon in base pairs from the wild-type allele using the specified primers
Column N	DEL size	Size of amplicon in base pairs from the deletion allele using the specified primers

## Sheet: Production Overview
Institution	Gene	MGI ID	mRNA/Protein	Conc. Cas9	Conc. units	Conc. gRNAs	Conc. units	Delivery	Transfer Day	Fwd Primer	Rev Primer	WT size (bp)	DEL size (bp)
JAX	Dgkb	MGI:2442474	mRNA	100	ng/µL	200	ng/µL	MI	Same day	TGATACTACATCAGTTTGGTCACA	GCTATTGTTGGCAATGACAGG	895	330
JAX	Dusp15	MGI:1934928	mRNA	100	ng/µL	200	ng/µL	MI	Same day	CGCGCATCTGTCTGTGAC	CGGTCCAGCTCCTCTTCA	816	264
JAX	Dusp22	MGI:1915926	mRNA	100	ng/µL	200	ng/µL	MI	Same day	CTGCTGAAGTCTTCTCCCGTA	TCAGTTTGGTTGGGTGATGA	899	410
JAX	Hspb6	MGI:2685325	mRNA	100	ng/µL	200	ng/µL	MI	Same day	CAGGAGGTCCCATGACCTAA	CGATCGGATAGGGGTCTTG	2060	573
JAX	Lpgat1	MGI:2446186	mRNA	100	ng/µL	200	ng/µL	MI	Same day	CTGAGTGAGAGACTTCAGCACAA	TCAGTGCTCTTACCCACTACCA	838	254
JAX	Nt5dc2	MGI:1917271	mRNA	100	ng/µL	200	ng/µL	MI	Same day	CTCCACACAGGGACAAAGGT	TGGTTTTGCCTGTAGCAGTG	725	405
JAX	Polr1d	MGI:108403	mRNA	100	ng/µL	200	ng/µL	MI	Same day	TACTGCAACTCCGCTCTGTG	CCAGTTTTTCCCTACTTCATTTG	1439	502
JAX	Ptprk	MGI:103310	mRNA	100	ng/µL	200	ng/µL	MI	Same day	CCTAAGTTAGCAGTTATGTCCCATATT	TTCCTGCAGAAAGACATAGAAAT	850	296
JAX	Rasgef1a	MGI:1917977	mRNA	100	ng/µL	200	ng/µL	MI	Same day	GTGTTCCTTGGTGCTCCTCA	TCTTCCTTGAGGATTTGTGC	952	117
JAX	Tmem171	MGI:2685751	mRNA	100	ng/µL	200	ng/µL	MI	Same day	AAGAAACCCTGTCTCGGAAAA	TGGAAACACACAGCCACAAA	973	614
UCD	1500009L16Rik	MGI:1917034	Protein	8	µM	12	µM	EP	Same day	TTCCAAAGTATCTGTCTCTGCCTGCT	CCAACACATGACGTTCAGGAAGATC	1120	335
UCD	Armcx1	MGI:1925498	Protein	8	µM	12	µM	EP	Same day	CCTGAGAACAAGTCAGCTCTGTGTCC	GGTGTCTCCAAACAGATCCTGAACC	1864	649
UCD	Bloc1s6	MGI:1927580	Protein	8	µM	12	µM	EP	Same day	GCTTGAAAATACCTTTTTCCCAGATG	ACGAGTAATCCAAAGTCACACAAGGAC	717	208
UCD	Btc	MGI:99439	Protein	8	µM	12	µM	EP	Same day	CTGGAAGCCATCTCTCATGTATCCC	AGGAGATGATTGGAACTATCGAGCAT	847	341
UCD	Cad	MGI:1916969	Protein	8	µM	12	µM	EP	Same day	TTGTTAGTTTCTGGATACCTGAGGTGG	CCTTAATAGAGACCTCTGGTGCCAGG	1237	487
UCD	Irf3	MGI:1859179	Protein	8	µM	12	µM	EP	Same day	GACATGGTGACATGAGTTTGTCAGC	CCAATGCCGCTCTCTGACTGAC	1828	323
UCD	Krt75	MGI:1923500	Protein	8	µM	12	µM	EP	Same day	CCCTAGTGCCTTCGTCTCAGCATC	TCCTCTCCGAAGCTCTGTCTCTCTAC	1059	494
UCD	Nmnat2	MGI:2444155	Protein	8	µM	12	µM	EP	Same day	GAGGCTTACCTTTTCTGTTCGGGG	GCTGTGTGTGTACATGTGTGTGCTTAT	1167	456
UCD	Or9g4	MGI:3030840	Protein	8	µM	12	µM	EP	Same day	TGATGACCAGGTTTTCCTCTGTGGAC	GCTGCTGGATTTGGACAGATACAGG	1737	538
UCD	Polrmt	MGI:1915843	Protein	8	µM	12	µM	EP	Same day	TGTAGCCTTATGGCTCAGCCTGC	GTGGAATGTGTCCCACAAGGCTTA	1371	505
UCD	Ptgis	MGI:1097156	Protein	8	µM	12	µM	EP	Same day	ATCTGTATACCTTCCCCCACACCAG	GCTCTGCTGATCACTGGTCCATG	667	319
UCD	Rnpepl1	MGI:1914170	Protein	8	µM	12	µM	EP	Same day	AGCTGCTTAGTGGGACAGTCATGC	TGGTCTCCTTCACACAACAGGTAGG	929	353
UCD	Wdfy3	MGI:1096875	Protein	8	µM	12	µM	EP	Same day	CCTCTTTGCTGAGCCCACAGC	GCAGTCGAGAACATTGCACCAAG	961	445
UCD	Zranb3	MGI:1918362	Protein	8	µM	12	µM	EP	Same day	TGCAAAAGTGGCACATTCAAGAGC	CCTCTCTGTTCTCACGAGAGTTGGG	1601	593
BCM	Akr1b3	MGI:1353494	Protein	480	ng/ul	53.25	ng/ul	EP	Same day	AGGTTTCTAGGCCTGAGAGC	CCCTGGAGCAAAGAGATGGT	1652	242
BCM	Chac1	MGI:1916315	Protein	480	ng/ul	53.25	ng/ul	EP	Same day	ACTCAGCTGGAACGACCGAT	CGGGGCATAAGACACAAAGC	2441	242
BCM	Dmxl1	MGI:2443926	Protein	480	ng/ul	53.25	ng/ul	EP	Same day	AGAAGCCTTTACTGCTGCAT	CCCTACAGCAATTCTGACCCA	1222	321
BCM	Dnajc12	MGI:1353428	Protein	480	ng/ul	53.25	ng/ul	EP	Same day	TCTCTGTGAGTCTGAGGCCA	AGATGTAGCGATGTCAGAGCT	1222	321
BCM	Fam192a	MGI:2676921	Protein	480	ng/ul	53.25	ng/ul	EP	Same day	CTCCCAGGGTGAAGTAAGCT	ATAGCAGGGCTCAGGTTCAC	1587	433
BCM	Focad	MGI:2442443	Protein	480	ng/ul	53.25	ng/ul	EP	Same day	CCTCCATGTGTCAGAGGCAA	AGTGTGCACACATACTTTGTCA	1028	389
BCM	Fsd1l	MGI:1915646	Protein	480	ng/ul	53.25	ng/ul	EP	Same day	CAATCAACCAAGAACCAAACTGG	CATTTGCCACCAGTCTGAGC	1025	329
BCM	Nat8	MGI:2154238	Protein	480	ng/ul	106.5	ng/ul	EP	Same day	TGTGAAAACCTGCGAGGCTA	TGTCCACCACAATCTCTGGG	908	345
BCM	Plxnb1	MGI:1913787	Protein	480	ng/ul	53.25	ng/ul	EP	Same day	ATTTGGCAACTGGGCTTACG	CCAAGCCAACTCCAACCATG	1401	491
BCM	Pomp	MGI:1923385	Protein	480	ng/ul	53.25	ng/ul	EP	Same day	TCACCAAATTGGCCTCTGGT	GTATATGCACAGCTGCCTGC	1265	215
BCM	Prex2	MGI:1347009	Protein	480	ng/ul	53.25	ng/ul	EP	Same day	TGGTGTGCTCTTAACTAGGGA	GCCTGGATGATGACAGAAGC	896	504
BCM	Psma5	MGI:1919637	Protein	480	ng/ul	53.25	ng/ul	EP	Same day	CAAAGGCCATAAGAGCTAAATGC	AAGGCAGCTGTCAGGATACC	952	516
BCM	Pyroxd2	MGI:1921830	Protein	480	ng/ul	106.5	ng/ul	EP	Same day	GAAGCCTTCCCAGTCACGTA	AGCTAGGAGGAGTCGGAAGA	2683	349
BCM	Slf1	MGI:2145448	Protein	480	ng/ul	53.25	ng/ul	EP	Same day	TTTCACGCTTCCTCACCACT	GTGGAGGGGAAACTGGGAAA	1168	489
TCP	Aimp1	MGI:102774	Protein	492	ng/µL	27	ng/µL	EP	Same day	CAAGCCACCCAAATAATTACCAGG	ATAAGAGAGAGCAGTGAAGAGTGG	3298	877
TCP	Fer	MGI:105917	Protein	492	ng/µL	54	ng/µL	EP	Same day	GAAATGCTAATGTCCCTGTCCATG	CCACTCTTGAATTGAAGACGTTCC	842	702
TCP	Foxr1	MGI:2685961	Protein	492	ng/µL	27	ng/µL	EP	Same day	CCACAGCTCTGCCATATAGACTAG	GGGTAGGAGTGGTTATGTTCTTGAG	1381	403
TCP	Gars	MGI:2449057	Protein	492	ng/µL	27	ng/µL	EP	Same day	CTTTCTGAGTGCTATAAGAACGGC	CAGATCTTACAGACTCATCAACGGG	1216	807
TCP	Mettl14	MGI:2442926	Protein	492	ng/µL	5' 1@54; 3' 2@27	ng/µL	EP	Same day	ACTCTTCCTGTTAACGGCTTTGAG	ATAAATGACCGAGGTGCTGCAATC	2656	979
TCP	Mink1	MGI:1355329	Protein	492	ng/µL	27	ng/µL	EP	Same day	GAGCAGTAGTTCTAAGCCAGTTTG	AAGAAACCGCAAAGCCTCTTCC	1108	559
TCP	Pcm1	MGI:1277958	Protein	492	ng/µL	5' 1@54; 3' 2@27	ng/µL	EP	Same day	TGTATAGCTCCATTTGCCTTCC	TGAACTCAGGGCATACTTAAGCTG	1272	948
TCP	Phrf1	MGI:2141847	Protein	492	ng/µL	27	ng/µL	EP	Same day	TTGGACTGAAATGTGACTGGACAG	CAGAGTTCTAGAAGGGAAGATCAGG	1682	856
TCP	Ptp4a2	MGI:1277117	Protein	492	ng/µL	27	ng/µL	EP	Same day	CAGCAGTGATCAGGAAGTTGTTGAG	CCTTGCCATACTAAAGTGCTAAGC	1119	734
TCP	Shisa6	MGI:2685725	Protein	492	ng/µL	27	ng/µL	EP	Same day	GGCTGGGATATCTCAAATGGAAGAG	CCTATATCTCACAGGAAAGGATCGTC	1669	950
TCP	Tagln2	MGI:1312985	Protein	492	ng/µL	27	ng/µL	EP	Same day	AGTGAGGAAAGACTAAACTCTGGC	CCCTCCCTATAAATTAAGTCCCTGC	1561	652
TCP	Dync2i1	MGI:2445085	Protein	492	ng/µL	5' 1@54; 3' 2@27	ng/µL	EP	Same day	TTCAGTTCATTATGTCAGGGAGGG	GATTACTCTTCCAGACTTCCAGGTG	2297	1082

## Sheet: Animals
Institution	Production background strain	Strain #	Background strain source	Pseudopregnant recipient strain	Strain #	Pseudopregnant strain source	Embryo collection media
BCM	C57BL/6NJ	005304	Jackson Laboratory	Hsd:ICR	030	Envigo	mHtF
JAX	C57BL/6NJ	005304	The Jackson Laboratory	CbyB6F1/J	100009	The Jackson Laboratory	M2
TCP	C57BL/6NCrl (Elite)	475	Charles River	Crl:CD1	022	Charles River	M2
UCD	C57BL/6NCrl	bred in-house (zygotes) and 027 for backcrosses.	Mouse Biology Program (zygotes) and Charles River	CD1	bred in-house	Mouse Biology Program	M2
Legend
Column A	Institution	Institution at which Cas9 treatment and mouse line generation was done
Column B	Production background strain	Embryo donor strain in which allele was generated
Column C	Strain #	Embryo donor supplier stock # or source of strain in which allele was generated
Column D	Background strain source	Embryo donor supplier
Column E	Pseudopregnant recipient strain	Pseudopregnant recipient strain
Column F	Strain #	Pseudopregnant recipient strain supplier stock # or source of strain
Column G	Pseudopregnant strain source	Pseudopregnant recipient strain supplier
Column H	Embryo collection media	Media in which embryos were collected and maintained after manipulation prior to transfer

## Sheet: Injection Reagents
Institution	sgRNA Design	Oligonucleotide source(s)	sgRNA synthesis	sgRNA commercial source(s)	Cas9 source(s)	RNA injection buffer	RNP buffer
BCM	CRISPR Design Tool WGE CRISPR Tool FORCAST	Sigma-Aldrich (now MilliporeSigma)	PCT-IVT	Synthego Alt-R Integrated DNA Technologies	ThermoFisher (mRNA) PNA Bio (protein)	n/a	10 mM Tris, pH7.5 0.25 mM EDTA
JAX	CRISPR Design Tool CRISPRTools	Integrated DNA Technologies	PCR-IVT	Alt-R Integrated DNA Technologies	TriLink BioTechnologies (mRNA) Integrated DNA Technologies (protein)	10 mM Tris, pH7.5 0.1 mM EDTA	n/a
TCP	CRISPR Design Tool WGE CRISPR Tool CRISPOR FORCAST	Integrated DNA Technologies	PCR-IVT PE-IVT	Synthego	ThermoFisher (mRNA) Integrated DNA Technologies (protein)	n/a	20 mM Hepes, pH 7.2-7.4 100 mM KCl
UCD	CHOPCHOP	n/a	n/a	Alt-R Integrated DNA Technologies	Integrated DNA Technologies (protein)	n/a	20mM HEPES pH7.5 150mM KCl 1mM MgCl2 10% Glycerol 1mM of fresh reducing agent TCEP
Legend
Column A	Institution	Institution at which Cas9 treatment and mouse line generation was done
Column B	sgRNA Design	Tool(s) used to design sgRNAs for Cas9 editing
Column C	Oligonucleotide source(s)	Source of oligonucleotides used to generate sgRNAs and/or PCR primers
Column D	sgRNA synthesis	Methodology used for in-house generated sgRNAs
Column E	sgRNA commercial source(s)	Source of sgRNAs when purchased commercially
Column F	Cas9 source(s)	Source(s) of Cas9
Column G	RNA injection buffer	Buffer used for Cas9 RNA injection
Column H	RNP buffer	Buffer used for Cas9 RNP electroporation

## Sheet: Genotyping
Institution	DNA isolation	PCR reagents	PCR type	Analysis
BCM	NaOH lysis-TrisHCl neutralization Proteinase K digestion/isopropanol precipitation	AmpliTaq Gold Fast PCR Master Mix (ThermoFisher 4390939)	end-point PCR	QIAxcel Advanced
JAX	NaOH lysis-TrisHCl neutralization	KAPA2G Fast HotStart ReadyMix (Millipore Sigma 2GFHSRMKB)	end-point PCR	agarose gel electrophoresis
TCP	KAPA Mouse Genotyping Kit (Sigma Aldrich KK7302)	KAPA Mouse Genotyping Kit (Sigma Aldrich KK7302)	end-point PCR	LabChip GX (Perkin Elmer)
UCD	Agencourt DNAdvance Magnetic Beads (Beckman-Coulter A48706)	GoTaq G2 kit (Promega M7433)	end-point PCR	QIAxcel Advanced ZAG DNA Analyzer
Legend
Column A	Institution	Institution at which Cas9 treatment and mouse line generation was done
Column B	DNA isolation	Method(s) used for DNA isolation
Column C	PCR reagents	Source(s) of PCR reagents
Column D	PCR type	Type of PCR used for genotyping
Column E	Analysis	Method(s) used for PCR amplicon analysis

## Sheet: Lists
mRNA	ng/µL	EP	Same day	BCM
Protein	µM	MI	Next day	JAX
				TCP
				UCD
